# Supplementary material for: Tetra­aqua­bis(3,5-di-4-pyridyl-1H-1,2,4-triazolido)cadmium(II) dihydrate
Source: Acta Crystallogr Sect E Struct Rep Online. 2009 Jul 11;65(Pt 8):m913. doi: 10.1107/S1600536809024908 (PMC2977399; doi:10.1107/S1600536809024908)
Supplement: Supplementary file 1 [file e-65-0m913-sup1.cif]

##############################################################################
###                                                                        ###
###        Electronic paper (Acta Crystallographica Section E)             ###
###                                                                        ###
##############################################################################
#                                                                            #
# This CIF contains the data in a paper accepted for publication in Acta     #
# Crystallographica Section E. It conforms to the requirements of Notes      #
# for Authors for Section E, and has been peer reviewed under the auspices   #
# of the IUCr Commission on Journals.                                        #
#                                                                            #
# Full details of the Crystallographic Information File format               #
# are given in the paper "The Crystallographic Information File (CIF):       #
# a New Standard Archive File for Crystallography" by S. R. Hall, F. H.      #
# Allen and I. D. Brown [Acta Cryst. (1991), A47, 655-685].                  #
#                                                                            #
# The current version of the core CIF dictionary is obtainable from          #
# ftp://ftp.iucr.org/pub/cif_core.dic. The current version number is 2.4.    #
#                                                                            #
# Software is freely available for graphical display of the structure(s) in  #
# this CIF.  For information consult the CIF home page http://www.iucr.org/  #
# cif/home.html                                                              #
#                                                                            #
# This file may be used for bona fide research purposes within the           #
# scientific community so long as proper attribution is given to the journal # 
# article from which it was obtained.                                        #
#                                                                            #
##############################################################################
                                             
data_global
_audit_creation_method     SHELXL-97
_journal_date_recd_electronic     2009-06-18
_journal_date_accepted     2009-06-28
_journal_name_full     'Acta Crystallographica, Section E'
_journal_year     2009
_journal_volume     65
_journal_issue      8
_journal_page_first     m913
_journal_page_last     m913
_journal_paper_category     QM
_journal_coeditor_code     BG2273
_publ_contact_author_name
;
Liu, Ti-Lou
;
_publ_contact_author_address
;Department of Pharmacy
Shaoyang medical college
Shaoyang, Hunan, 422000
People's Republic of China
;
_publ_contact_author_email     liutilou2009@163.com
_publ_contact_author_fax     ?
_publ_contact_author_phone     ?
_publ_section_title
;
Tetraaquabis(3,5-di-4-pyridyl-1<i>H</i>-1,2,4-triazolido)cadmium(II) dihydrate
;
loop_
    _publ_author_name
    _publ_author_footnote
    _publ_author_address
    'Liu, Ti-Lou' .
;
Department of Pharmacy
Shaoyang Medical College
Shaoyang, Hunan 422000
People's Republic of China
;
    'Zhang, Yun-Liang' .
;
Department of Pharmacy
Shaoyang Medical College
Shaoyang, Hunan 422000
People's Republic of China
;
data_I
_audit_creation_method     SHELXL-97
_chemical_name_systematic
;
Tetraaquabis(3,5-di-4-pyridyl-1<i>H</i>-1,2,4-triazolido)cadmium(II) dihydrate
;
_chemical_name_common     ?
_chemical_formula_moiety     'C24 H24 Cd N10 O4, 2(H2 O)'
_chemical_formula_sum     'C24 H28 Cd N10 O6'
_chemical_formula_iupac     '[Cd (C12 H8 N5)2 (H2 O)4], 2H2 O'
_chemical_formula_weight     664.97
_chemical_melting_point     ?
_symmetry_cell_setting     monoclinic
_symmetry_space_group_name_H-M     'P 21/c'
_symmetry_space_group_name_Hall     '-P 2ybc'
loop_
    _symmetry_equiv_pos_as_xyz
    'x, y, z'
    '-x, y+1/2, -z+1/2'
    '-x, -y, -z'
    'x, -y-1/2, z-1/2'
_cell_length_a     7.5030(15)
_cell_length_b     15.748(3)
_cell_length_c     12.009(2)
_cell_angle_alpha     90.00
_cell_angle_beta     106.68(3)
_cell_angle_gamma     90.00
_cell_volume     1359.2(5)
_cell_formula_units_Z     2
_cell_measurement_reflns_used     2567
_cell_measurement_theta_min     2.571
_cell_measurement_theta_max     27.32
_cell_measurement_temperature     293(2)
_exptl_crystal_description     block
_exptl_crystal_colour     colorless
_exptl_crystal_size_max     0.40
_exptl_crystal_size_mid     0.20
_exptl_crystal_size_min     0.12
_exptl_crystal_density_diffrn     1.625
_exptl_crystal_density_meas     ?
_exptl_crystal_density_method     'not measured'
_exptl_crystal_F_000     676
_exptl_absorpt_coefficient_mu     0.863
_exptl_absorpt_correction_type     'multi-scan'
_exptl_absorpt_process_details     '(SADABS; Bruker, 1998)'
_exptl_absorpt_correction_T_min     0.815
_exptl_absorpt_correction_T_max     0.911
_diffrn_ambient_temperature     293(2)
_diffrn_radiation_type     MoK\a
_diffrn_radiation_wavelength     0.71073
_diffrn_radiation_source     'fine-focus sealed tube'
_diffrn_radiation_monochromator     graphite
_diffrn_measurement_device_type     'Bruker SMART CCD area-detector'
_diffrn_measurement_method     '\f and \w'
_diffrn_detector_area_resol_mean     ?
_diffrn_reflns_number     9599
_diffrn_reflns_av_R_equivalents     0.0349
_diffrn_reflns_av_sigmaI/netI     0.0340
_diffrn_reflns_theta_min     3.12
_diffrn_reflns_theta_max     27.48
_diffrn_reflns_theta_full     27.48
_diffrn_measured_fraction_theta_max     0.995
_diffrn_measured_fraction_theta_full     0.995
_diffrn_reflns_limit_h_min     -9
_diffrn_reflns_limit_h_max     9
_diffrn_reflns_limit_k_min     -20
_diffrn_reflns_limit_k_max     20
_diffrn_reflns_limit_l_min     -15
_diffrn_reflns_limit_l_max     15
_diffrn_standards_number     2
_diffrn_standards_interval_count     150
_diffrn_standards_interval_time     ?
_diffrn_standards_decay_%     ?
_refine_special_details
;
Refinement of <i>F</i>^2^ against ALL reflections. The weighted <i>R</i>-factor
<i>wR</i> and goodness of fit <i>S</i> are based on <i>F</i>^2^, conventional
<i>R</i>-factors <i>R</i> are based on <i>F</i>, with <i>F</i> set to zero for
negative <i>F</i>^2^. The threshold expression of <i>F</i>^2^ >
\s(<i>F</i>^2^) is used only for calculating <i>R</i>-factors(gt) <i>etc</i>.
and is not relevant to the choice of reflections for refinement.
<i>R</i>-factors based on <i>F</i>^2^ are statistically about twice as large
as those based on <i>F</i>, and <i>R</i>- factors based on ALL data will be
even larger.
;
_reflns_number_total     3101
_reflns_number_gt     2663
_reflns_threshold_expression     I>2\s(I)
_refine_ls_structure_factor_coef     Fsqd
_refine_ls_matrix_type     full
_refine_ls_R_factor_all     0.0393
_refine_ls_R_factor_gt     0.0301
_refine_ls_wR_factor_gt     0.0660
_refine_ls_wR_factor_ref     0.0701
_refine_ls_goodness_of_fit_ref     1.008
_refine_ls_restrained_S_all     1.006
_refine_ls_number_reflns     3101
_refine_ls_number_parameters     211
_refine_ls_number_restraints     9
_refine_ls_hydrogen_treatment     mixed
_refine_ls_weighting_scheme     calc
_refine_ls_weighting_details
               'calc w=1/[\s^2^(Fo^2^)+(0.0271P)^2^+P] where P=(Fo^2^+2Fc^2^)/3'
_atom_sites_solution_hydrogens     geom
_atom_sites_solution_primary     direct
_atom_sites_solution_secondary     difmap
_refine_ls_shift/su_max     0.000
_refine_ls_shift/su_mean     0.000
_refine_diff_density_max     0.302
_refine_diff_density_min     -0.470
_refine_ls_extinction_method     none
_refine_ls_extinction_coef     ?
loop_
    _atom_type_symbol
    _atom_type_description
    _atom_type_scat_dispersion_real
    _atom_type_scat_dispersion_imag
    _atom_type_scat_source
    'C' 'C' 0.0033 0.0016
                         'International Tables Vol C Tables 4.2.6.8 and 6.1.1.4'
    'H' 'H' 0.0000 0.0000
                         'International Tables Vol C Tables 4.2.6.8 and 6.1.1.4'
    'N' 'N' 0.0061 0.0033
                         'International Tables Vol C Tables 4.2.6.8 and 6.1.1.4'
    'O' 'O' 0.0106 0.0060
                         'International Tables Vol C Tables 4.2.6.8 and 6.1.1.4'
    'Cd' 'Cd' -0.8075 1.2024
                         'International Tables Vol C Tables 4.2.6.8 and 6.1.1.4'
_computing_data_collection     'SMART (Bruker, 1998)'
_computing_cell_refinement     'SAINT (Bruker, 1998)'
_computing_data_reduction     'SAINT (Bruker, 1998)'
_computing_structure_solution     'SHELXS97 (Sheldrick, 2008)'
_computing_structure_refinement     'SHELXL97 (Sheldrick, 2008)'
_computing_molecular_graphics     'SHELXTL (Sheldrick, 2008)'
_computing_publication_material     'SHELXTL (Sheldrick, 2008)'
loop_
    _atom_site_type_symbol
    _atom_site_label
    _atom_site_fract_x
    _atom_site_fract_y
    _atom_site_fract_z
    _atom_site_U_iso_or_equiv
    _atom_site_adp_type
    _atom_site_calc_flag
    _atom_site_refinement_flags
    _atom_site_occupancy
    _atom_site_disorder_assembly
    _atom_site_disorder_group
    Cd Cd1 0.0000 0.5000 0.5000 0.02624(8) Uani d S 1 . .
    C C1 0.0093(4) 0.67991(14) 0.3780(2) 0.0362(6) Uani d . 1 . .
    H H1 -0.0392 0.6476 0.3113 0.043 Uiso calc R 1 . .
    C C2 0.0355(4) 0.76513(14) 0.3660(2) 0.0350(5) Uani d . 1 . .
    H H2 0.0038 0.7894 0.2923 0.042 Uiso calc R 1 . .
    C C3 0.1089(3) 0.81536(13) 0.46302(19) 0.0260(5) Uani d . 1 . .
    C C4 0.1464(4) 0.77542(14) 0.5700(2) 0.0371(6) Uani d . 1 . .
    H H4 0.1919 0.8065 0.6382 0.045 Uiso calc R 1 . .
    C C5 0.1161(4) 0.68949(15) 0.5749(2) 0.0380(6) Uani d . 1 . .
    H H5 0.1430 0.6638 0.6476 0.046 Uiso calc R 1 . .
    C C6 0.1502(3) 0.90502(13) 0.45109(18) 0.0265(5) Uani d . 1 . .
    C C7 0.2512(3) 1.02895(14) 0.4805(2) 0.0274(5) Uani d . 1 . .
    C C8 0.3340(3) 1.10850(13) 0.53511(19) 0.0276(5) Uani d . 1 . .
    C C9 0.3496(4) 1.17874(16) 0.4689(2) 0.0472(7) Uani d . 1 . .
    H H9 0.3127 1.1754 0.3882 0.057 Uiso calc R 1 . .
    C C10 0.4202(5) 1.25321(16) 0.5236(2) 0.0515(8) Uani d . 1 . .
    H H10 0.4285 1.2995 0.4772 0.062 Uiso calc R 1 . .
    C C11 0.4620(4) 1.19586(16) 0.7006(2) 0.0423(6) Uani d . 1 . .
    H H11 0.5012 1.2010 0.7811 0.051 Uiso calc R 1 . .
    C C12 0.3919(4) 1.11875(15) 0.6541(2) 0.0376(6) Uani d . 1 . .
    H H12 0.3837 1.0738 0.7027 0.045 Uiso calc R 1 . .
    H H1A 0.081(4) 0.4477(19) 0.303(2) 0.065(11) Uiso d D 1 . .
    H H2A 0.251(5) 0.487(2) 0.722(2) 0.076(12) Uiso d D 1 . .
    H H3A 0.333(4) 0.5708(17) 0.2136(15) 0.057(10) Uiso d D 1 . .
    H H1B 0.225(4) 0.5023(14) 0.349(3) 0.050(9) Uiso d D 1 . .
    H H2B 0.371(3) 0.474(2) 0.656(3) 0.071(11) Uiso d D 1 . .
    H H3B 0.419(4) 0.6266(12) 0.301(2) 0.059(9) Uiso d D 1 . .
    N N1 0.0504(3) 0.64121(11) 0.48107(16) 0.0309(4) Uani d . 1 . .
    N N2 0.1075(3) 0.94209(12) 0.34725(16) 0.0338(5) Uani d . 1 . .
    N N3 0.1745(3) 1.02282(12) 0.36636(17) 0.0351(5) Uani d . 1 . .
    N N4 0.2401(3) 0.95673(11) 0.53920(16) 0.0269(4) Uani d . 1 . .
    N N5 0.4772(3) 1.26344(13) 0.6379(2) 0.0413(5) Uani d . 1 . .
    O O1 0.1563(3) 0.46448(12) 0.36541(15) 0.0358(4) Uani d D 1 . .
    O O2 0.2657(3) 0.49379(12) 0.65460(16) 0.0416(4) Uani d D 1 . .
    O O3 0.3821(3) 0.57563(10) 0.28626(15) 0.0349(4) Uani d D 1 . .
loop_
    _atom_site_aniso_label
    _atom_site_aniso_U_11
    _atom_site_aniso_U_22
    _atom_site_aniso_U_33
    _atom_site_aniso_U_12
    _atom_site_aniso_U_13
    _atom_site_aniso_U_23
    Cd1 0.03522(14) 0.01796(11) 0.02429(13) -0.00424(9) 0.00655(10) -0.00067(8)
    C1 0.0537(16) 0.0256(11) 0.0261(12) -0.0094(11) 0.0063(11) -0.0044(9)
    C2 0.0516(15) 0.0269(11) 0.0240(11) -0.0059(11) 0.0067(11) 0.0028(9)
    C3 0.0296(11) 0.0208(10) 0.0275(11) -0.0013(8) 0.0079(9) 0.0014(8)
    C4 0.0577(16) 0.0233(11) 0.0255(12) -0.0090(11) 0.0042(12) -0.0027(9)
    C5 0.0596(17) 0.0254(11) 0.0249(12) -0.0073(11) 0.0057(12) 0.0031(9)
    C6 0.0331(12) 0.0206(10) 0.0241(11) -0.0013(9) 0.0056(9) 0.0011(8)
    C7 0.0333(12) 0.0205(9) 0.0295(12) -0.0024(9) 0.0106(10) 0.0006(9)
    C8 0.0302(12) 0.0204(10) 0.0314(12) -0.0019(9) 0.0075(10) -0.0006(9)
    C9 0.078(2) 0.0311(13) 0.0308(13) -0.0176(13) 0.0137(14) -0.0018(10)
    C10 0.084(2) 0.0276(12) 0.0446(16) -0.0188(14) 0.0214(16) 0.0009(11)
    C11 0.0532(16) 0.0364(13) 0.0303(13) -0.0066(12) 0.0010(12) -0.0046(10)
    C12 0.0496(15) 0.0260(11) 0.0327(13) -0.0042(10) 0.0046(12) 0.0042(9)
    N1 0.0435(11) 0.0199(9) 0.0278(10) -0.0049(8) 0.0077(9) 0.0005(7)
    N2 0.0487(13) 0.0241(9) 0.0258(10) -0.0087(9) 0.0066(9) 0.0016(7)
    N3 0.0523(13) 0.0239(9) 0.0265(10) -0.0089(9) 0.0073(10) 0.0020(8)
    N4 0.0348(10) 0.0192(9) 0.0261(10) -0.0021(7) 0.0078(8) 0.0005(7)
    N5 0.0488(13) 0.0280(10) 0.0458(13) -0.0092(9) 0.0112(11) -0.0087(9)
    O1 0.0405(10) 0.0387(10) 0.0295(9) -0.0055(8) 0.0120(8) -0.0026(8)
    O2 0.0349(10) 0.0577(12) 0.0288(9) 0.0058(9) 0.0035(8) -0.0038(8)
    O3 0.0458(10) 0.0258(8) 0.0299(9) -0.0037(7) 0.0060(8) -0.0015(7)
_geom_special_details
;
All e.s.d.'s (except the e.s.d. in the dihedral angle between two l.s. planes)
are estimated using the full covariance matrix. The cell e.s.d.'s are taken
into account individually in the estimation of e.s.d.'s in distances, angles
and torsion angles; correlations between e.s.d.'s in cell parameters are only
used when they are defined by crystal symmetry. An approximate (isotropic)
treatment of cell e.s.d.'s is used for estimating e.s.d.'s involving l.s.
planes.
;
loop_
    _geom_bond_atom_site_label_1
    _geom_bond_atom_site_label_2
    _geom_bond_site_symmetry_2
    _geom_bond_distance
    _geom_bond_publ_flag
    Cd1 N1 3_566 2.278(2) ?
    Cd1 N1 . 2.278(2) ?
    Cd1 O2 . 2.304(2) ?
    Cd1 O2 3_566 2.304(2) ?
    Cd1 O1 3_566 2.322(2) ?
    Cd1 O1 . 2.322(2) ?
    C1 N1 . 1.334(3) ?
    C1 C2 . 1.370(3) ?
    C1 H1 . 0.9300 ?
    C2 C3 . 1.385(3) ?
    C2 H2 . 0.9300 ?
    C3 C4 . 1.385(3) ?
    C3 C6 . 1.461(3) ?
    C4 C5 . 1.376(3) ?
    C4 H4 . 0.9300 ?
    C5 N1 . 1.331(3) ?
    C5 H5 . 0.9300 ?
    C6 N2 . 1.330(3) ?
    C6 N4 . 1.352(3) ?
    C7 N3 . 1.329(3) ?
    C7 N4 . 1.353(3) ?
    C7 C8 . 1.467(3) ?
    C8 C12 . 1.379(3) ?
    C8 C9 . 1.386(3) ?
    C9 C10 . 1.373(3) ?
    C9 H9 . 0.9300 ?
    C10 N5 . 1.325(3) ?
    C10 H10 . 0.9300 ?
    C11 N5 . 1.327(3) ?
    C11 C12 . 1.376(3) ?
    C11 H11 . 0.9300 ?
    C12 H12 . 0.9300 ?
    N2 N3 . 1.362(3) ?
    O1 H1A . 0.844(17) ?
    O1 H1B . 0.845(17) ?
    O2 H2A . 0.857(17) ?
    O2 H2B . 0.847(17) ?
    O3 H3A . 0.848(16) ?
    O3 H3B . 0.850(17) ?
loop_
    _geom_angle_atom_site_label_1
    _geom_angle_atom_site_label_2
    _geom_angle_atom_site_label_3
    _geom_angle_site_symmetry_1
    _geom_angle_site_symmetry_3
    _geom_angle
    _geom_angle_publ_flag
    N1 Cd1 N1 3_566 . 180.0 ?
    N1 Cd1 O2 3_566 . 90.47(7) ?
    N1 Cd1 O2 . . 89.53(7) ?
    N1 Cd1 O2 3_566 3_566 89.53(7) ?
    N1 Cd1 O2 . 3_566 90.47(7) ?
    O2 Cd1 O2 . 3_566 180.0 ?
    N1 Cd1 O1 3_566 3_566 91.96(7) ?
    N1 Cd1 O1 . 3_566 88.04(7) ?
    O2 Cd1 O1 . 3_566 86.71(7) ?
    O2 Cd1 O1 3_566 3_566 93.29(7) ?
    N1 Cd1 O1 3_566 . 88.04(7) ?
    N1 Cd1 O1 . . 91.96(7) ?
    O2 Cd1 O1 . . 93.29(7) ?
    O2 Cd1 O1 3_566 . 86.71(7) ?
    O1 Cd1 O1 3_566 . 180.0 ?
    N1 C1 C2 . . 122.9(2) ?
    N1 C1 H1 . . 118.5 ?
    C2 C1 H1 . . 118.5 ?
    C1 C2 C3 . . 120.4(2) ?
    C1 C2 H2 . . 119.8 ?
    C3 C2 H2 . . 119.8 ?
    C2 C3 C4 . . 116.5(2) ?
    C2 C3 C6 . . 120.91(19) ?
    C4 C3 C6 . . 122.5(2) ?
    C5 C4 C3 . . 119.6(2) ?
    C5 C4 H4 . . 120.2 ?
    C3 C4 H4 . . 120.2 ?
    N1 C5 C4 . . 123.5(2) ?
    N1 C5 H5 . . 118.3 ?
    C4 C5 H5 . . 118.3 ?
    N2 C6 N4 . . 113.65(19) ?
    N2 C6 C3 . . 121.01(19) ?
    N4 C6 C3 . . 125.27(19) ?
    N3 C7 N4 . . 113.8(2) ?
    N3 C7 C8 . . 121.7(2) ?
    N4 C7 C8 . . 124.5(2) ?
    C12 C8 C9 . . 116.6(2) ?
    C12 C8 C7 . . 122.1(2) ?
    C9 C8 C7 . . 121.3(2) ?
    C10 C9 C8 . . 119.5(2) ?
    C10 C9 H9 . . 120.3 ?
    C8 C9 H9 . . 120.3 ?
    N5 C10 C9 . . 124.3(2) ?
    N5 C10 H10 . . 117.8 ?
    C9 C10 H10 . . 117.8 ?
    N5 C11 C12 . . 124.3(2) ?
    N5 C11 H11 . . 117.9 ?
    C12 C11 H11 . . 117.9 ?
    C11 C12 C8 . . 119.6(2) ?
    C11 C12 H12 . . 120.2 ?
    C8 C12 H12 . . 120.2 ?
    C5 N1 C1 . . 117.07(19) ?
    C5 N1 Cd1 . . 120.33(15) ?
    C1 N1 Cd1 . . 122.54(15) ?
    C6 N2 N3 . . 105.89(18) ?
    C7 N3 N2 . . 105.73(18) ?
    C6 N4 C7 . . 100.94(18) ?
    C10 N5 C11 . . 115.8(2) ?
    Cd1 O1 H1A . . 111(2) ?
    Cd1 O1 H1B . . 117(2) ?
    H1A O1 H1B . . 108(2) ?
    Cd1 O2 H2A . . 117(2) ?
    Cd1 O2 H2B . . 128(2) ?
    H2A O2 H2B . . 108(2) ?
    H3A O3 H3B . . 108(2) ?
loop_
    _geom_torsion_atom_site_label_1
    _geom_torsion_atom_site_label_2
    _geom_torsion_atom_site_label_3
    _geom_torsion_atom_site_label_4
    _geom_torsion_site_symmetry_1
    _geom_torsion_site_symmetry_2
    _geom_torsion_site_symmetry_3
    _geom_torsion_site_symmetry_4
    _geom_torsion
    _geom_torsion_publ_flag
    N1 C1 C2 C3 . . . . 0.6(4) ?
    C1 C2 C3 C4 . . . . -2.3(4) ?
    C1 C2 C3 C6 . . . . 175.5(2) ?
    C2 C3 C4 C5 . . . . 2.2(4) ?
    C6 C3 C4 C5 . . . . -175.5(2) ?
    C3 C4 C5 N1 . . . . -0.4(4) ?
    C2 C3 C6 N2 . . . . 4.4(3) ?
    C4 C3 C6 N2 . . . . -178.0(2) ?
    C2 C3 C6 N4 . . . . -172.4(2) ?
    C4 C3 C6 N4 . . . . 5.2(4) ?
    N3 C7 C8 C12 . . . . 171.4(2) ?
    N4 C7 C8 C12 . . . . -6.7(4) ?
    N3 C7 C8 C9 . . . . -5.4(4) ?
    N4 C7 C8 C9 . . . . 176.4(2) ?
    C12 C8 C9 C10 . . . . 0.0(4) ?
    C7 C8 C9 C10 . . . . 177.0(3) ?
    C8 C9 C10 N5 . . . . 0.4(5) ?
    N5 C11 C12 C8 . . . . 0.6(4) ?
    C9 C8 C12 C11 . . . . -0.4(4) ?
    C7 C8 C12 C11 . . . . -177.5(2) ?
    C4 C5 N1 C1 . . . . -1.4(4) ?
    C4 C5 N1 Cd1 . . . . -178.7(2) ?
    C2 C1 N1 C5 . . . . 1.3(4) ?
    C2 C1 N1 Cd1 . . . . 178.6(2) ?
    O2 Cd1 N1 C5 . . . . -38.2(2) ?
    O2 Cd1 N1 C5 3_566 . . . 141.8(2) ?
    O1 Cd1 N1 C5 3_566 . . . 48.5(2) ?
    O1 Cd1 N1 C5 . . . . -131.5(2) ?
    O2 Cd1 N1 C1 . . . . 144.6(2) ?
    O2 Cd1 N1 C1 3_566 . . . -35.4(2) ?
    O1 Cd1 N1 C1 3_566 . . . -128.6(2) ?
    O1 Cd1 N1 C1 . . . . 51.4(2) ?
    N4 C6 N2 N3 . . . . 0.9(3) ?
    C3 C6 N2 N3 . . . . -176.3(2) ?
    N4 C7 N3 N2 . . . . 0.3(3) ?
    C8 C7 N3 N2 . . . . -178.0(2) ?
    C6 N2 N3 C7 . . . . -0.6(3) ?
    N2 C6 N4 C7 . . . . -0.7(3) ?
    C3 C6 N4 C7 . . . . 176.3(2) ?
    N3 C7 N4 C6 . . . . 0.2(3) ?
    C8 C7 N4 C6 . . . . 178.5(2) ?
    C9 C10 N5 C11 . . . . -0.3(5) ?
    C12 C11 N5 C10 . . . . -0.2(4) ?
loop_
    _geom_hbond_atom_site_label_D
    _geom_hbond_atom_site_label_H
    _geom_hbond_atom_site_label_A
    _geom_hbond_site_symmetry_A
    _geom_hbond_distance_DH
    _geom_hbond_distance_HA
    _geom_hbond_distance_DA
    _geom_hbond_angle_DHA
    O1 H1A N2 2_545 0.84(2) 1.95(3) 2.768(3) 164(3)
    O1 H1B O3 1_555 0.85(3) 1.95(3) 2.786(3) 169(3)
    O2 H2A N3 4_576 0.85(3) 1.98(3) 2.829(3) 171(3)
    O2 H2B O3 3_666 0.85(3) 1.95(3) 2.758(3) 161(3)
    O3 H3A N4 4_575 0.85(3) 2.06(2) 2.895(3) 171(3)
    O3 H3B N5 3_676 0.85(3) 1.95(2) 2.796(3) 170(3)
