# Supplementary material for: Tetra­aqua­bis(3,5-di-4-pyridyl-1H-1,2,4-triazolido)cadmium(II) dihydrate
Source: Acta Crystallogr Sect E Struct Rep Online. 2009 Jul 11;65(Pt 8):m913. doi: 10.1107/S1600536809024908 (PMC2977399; doi:10.1107/S1600536809024908)
Supplement: Supplementary file 2 [file e-65-0m913-Isup2.hkl]

# 
# h,k,l, Fc-squared, Fo-squared, sigma(Fo-squared) and status flag 
# 
data_I
_shelx_title ' AA in P2(1)/c' 
_shelx_refln_list_code          4 
_shelx_F_calc_maximum      176.72 
_exptl_crystal_F_000      1120.00 
_reflns_d_resolution_high  0.7701 
 
loop_ 
 _symmetry_equiv_pos_as_xyz 
 'x, y, z' 
 '-x, y+1/2, -z+1/2' 
 '-x, -y, -z' 
 'x, -y-1/2, z-1/2' 
 
_cell_length_a     7.5030 
_cell_length_b    15.7480 
_cell_length_c    12.0087 
_cell_angle_alpha  90.000 
_cell_angle_beta  106.685 
_cell_angle_gamma  90.000 
 
_shelx_F_squared_multiplier     1.000 
 
loop_ 
 _refln_index_h 
 _refln_index_k 
 _refln_index_l 
 _refln_F_squared_calc 
 _refln_F_squared_meas 
 _refln_F_squared_sigma 
 _refln_observed_status 
   2   0   0     6371.64     5886.05    118.61 o 
   3   0   0     1879.49     1774.48     35.48 o 
   4   0   0     1001.55      959.10     54.60 o 
   5   0   0     1899.42     1859.64     50.90 o 
   6   0   0     1191.01     1103.79     37.69 o 
   7   0   0     1065.93     1095.02     44.70 o 
   8   0   0     1115.70     1205.83     82.70 o 
   9   0   0      141.75      126.40     28.63 o 
   1   1   0      324.41      332.84      7.07 o 
   2   1   0    15908.23    14908.23    331.71 o 
   3   1   0      293.84      354.58     16.16 o 
   4   1   0      604.59      682.95     16.13 o 
   5   1   0       24.39       31.20      4.74 o 
   6   1   0       12.56        5.68      3.18 o 
   7   1   0       68.47       70.43      7.84 o 
   8   1   0       41.63       52.41     18.69 o 
   9   1   0        2.62       30.52     17.74 o 
   1   2   0    11034.89    10013.73    130.97 o 
   2   2   0     4207.02     4475.67     41.47 o 
   3   2   0     3191.82     3107.85     36.77 o 
   4   2   0     2702.60     2759.92     58.44 o 
   5   2   0     2567.16     2618.42     48.72 o 
   6   2   0      428.62      426.75     14.74 o 
   7   2   0      716.76      751.23     23.89 o 
   8   2   0      571.14      537.75     24.69 o 
   9   2   0       62.70       49.05     14.41 o 
   1   3   0       11.42        9.85      2.37 o 
   2   3   0     1480.42     1454.20     18.45 o 
   3   3   0      477.88      497.02      9.06 o 
   4   3   0      186.93      200.84      6.19 o 
   5   3   0      186.14      174.48      6.59 o 
   6   3   0       14.91        7.01      3.42 o 
   7   3   0       30.44       34.84      5.99 o 
   8   3   0       21.53       25.35      8.22 o 
   9   3   0        0.71       15.11     12.62 o 
   0   4   0    26431.17    22699.10    365.55 o 
   1   4   0     6811.81     6474.64     78.21 o 
   2   4   0     1756.80     1722.71     25.84 o 
   3   4   0      111.57       88.57      3.46 o 
   4   4   0     7578.78     7941.05    117.84 o 
   5   4   0     1291.52     1281.51     25.48 o 
   6   4   0      680.72      699.95     18.45 o 
   7   4   0     1025.77     1019.55     36.81 o 
   8   4   0      519.78      630.26     93.31 o 
   9   4   0      124.82       83.86     24.18 o 
   1   5   0        1.17        1.02      1.21 o 
   2   5   0      943.41     1055.67     19.48 o 
   3   5   0        9.93       12.95      2.95 o 
   4   5   0      174.35      171.58      6.08 o 
   5   5   0       97.24      106.30      5.58 o 
   6   5   0       45.74       54.35      5.65 o 
   7   5   0       95.56       95.72     11.18 o 
   8   5   0       21.03       20.88     13.50 o 
   9   5   0        1.60       10.24     17.39 o 
   0   6   0     6346.24     5884.81    145.05 o 
   1   6   0    13905.93    13675.61    139.55 o 
   2   6   0     1247.11     1202.37     18.27 o 
   3   6   0     3778.76     3769.51     65.72 o 
   4   6   0     5008.46     4996.38     70.17 o 
   5   6   0      960.71      987.17     21.65 o 
   6   6   0      557.08      572.17     16.84 o 
   7   6   0      651.26      634.64     21.45 o 
   8   6   0      351.65      315.27     24.07 o 
   1   7   0      216.57      237.49      5.43 o 
   2   7   0      445.91      505.74     10.07 o 
   3   7   0      271.58      309.08     11.60 o 
   4   7   0      116.01      125.70      6.06 o 
   5   7   0       58.02       56.38      6.78 o 
   6   7   0       22.90       36.49      5.62 o 
   7   7   0      156.32      157.43     10.97 o 
   8   7   0      176.62      162.33     20.23 o 
   0   8   0     2687.99     2558.33    129.82 o 
   1   8   0     1538.70     1507.34     24.82 o 
   2   8   0     2738.12     2773.56     36.49 o 
   3   8   0     3297.16     3297.01     54.57 o 
   4   8   0     4096.85     4053.67     82.92 o 
   5   8   0     1683.21     1724.23     37.87 o 
   6   8   0      821.95      803.03     24.14 o 
   7   8   0      425.29      448.24     19.02 o 
   8   8   0       69.09      109.77     26.54 o 
   1   9   0     2085.38     2227.98     36.35 o 
   2   9   0      316.38      333.39      7.94 o 
   3   9   0      175.90      198.58      8.76 o 
   4   9   0      371.21      365.02     11.75 o 
   5   9   0      290.46      271.53     13.16 o 
   6   9   0       60.10       51.74      6.63 o 
   7   9   0       82.81       90.12     10.89 o 
   8   9   0       38.89       62.16     60.62 o 
   0  10   0     2725.84     2856.08    169.01 o 
   1  10   0     1769.27     1771.03     29.33 o 
   2  10   0     1275.20     1260.04     21.40 o 
   3  10   0     2325.93     2309.27     56.77 o 
   4  10   0      770.25      759.94     19.42 o 
   5  10   0      613.34      575.26     22.90 o 
   6  10   0     1048.08     1017.08     36.03 o 
   7  10   0      626.46      611.03     29.13 o 
   8  10   0      262.02      238.73     39.50 o 
   1  11   0     1220.64     1237.89     22.27 o 
   2  11   0        0.66        1.91      2.38 o 
   3  11   0       26.00       25.81      4.24 o 
   4  11   0       18.40       28.61      5.70 o 
   5  11   0        0.02        5.72      5.01 o 
   6  11   0       64.83       67.62     11.05 o 
   7  11   0       10.91       35.03     20.97 o 
   0  12   0     2051.25     2063.04     61.82 o 
   1  12   0     1117.22     1145.04     22.94 o 
   2  12   0     2863.65     2874.98     57.43 o 
   3  12   0     2353.90     2412.94     52.29 o 
   4  12   0     1004.64     1012.25     27.90 o 
   5  12   0      850.63      854.07     31.34 o 
   6  12   0      692.07      657.66     29.03 o 
   7  12   0      370.43      383.20     49.10 o 
   1  13   0      585.70      603.64     19.08 o 
   2  13   0        2.70       -1.32      2.92 o 
   3  13   0        2.24        1.05      4.21 o 
   4  13   0       14.19       11.43      5.82 o 
   5  13   0       44.10       36.91      8.07 o 
   6  13   0       17.22       -2.07      5.41 o 
   7  13   0        0.24       20.95     25.06 o 
   0  14   0       94.64       90.44     10.77 o 
   1  14   0     1481.78     1481.46     37.59 o 
   2  14   0     1825.73     1784.45     47.62 o 
   3  14   0     1527.21     1461.02     38.95 o 
   4  14   0      871.67      912.95     35.37 o 
   5  14   0      583.64      601.06     28.23 o 
   6  14   0      196.45      196.54     16.94 o 
   1  15   0        2.00       18.37      8.90 o 
   2  15   0      656.08      626.34     23.08 o 
   3  15   0       98.25       96.63     10.81 o 
   4  15   0       16.00       16.71      7.38 o 
   5  15   0      106.26       94.81     12.35 o 
   6  15   0        8.86       30.79     13.65 o 
   0  16   0     1834.73     1789.05     67.25 o 
   1  16   0      606.53      581.90     21.78 o 
   2  16   0     2197.35     2116.16     55.43 o 
   3  16   0     1387.74     1336.75     47.24 o 
   4  16   0      410.48      430.07     24.46 o 
   5  16   0      221.11      179.72     15.60 o 
   1  17   0       18.24       14.40      6.12 o 
   2  17   0        8.36       35.43     10.29 o 
   3  17   0       68.24       73.09     11.58 o 
   4  17   0       53.21       45.00     10.62 o 
   5  17   0       72.58       60.83     13.05 o 
   0  18   0      296.63      321.96     24.29 o 
   1  18   0      645.23      640.00     25.67 o 
   2  18   0      474.39      426.27     20.75 o 
   3  18   0      931.10      938.52     41.70 o 
   4  18   0      334.23      325.56     22.35 o 
   1  19   0       34.57       41.85      7.83 o 
   2  19   0        0.15       -4.55      8.57 o 
   3  19   0        1.77        7.32     12.02 o 
   0  20   0      312.59      272.19     25.38 o 
   1  20   0      464.02      428.61     26.44 o 
  -9   1   1       66.18       81.94     22.31 o 
  -8   1   1      191.67      201.94     12.56 o 
  -7   1   1      776.21      771.85     24.48 o 
  -6   1   1      561.57      586.58     17.85 o 
  -5   1   1     3174.73     3189.34     55.25 o 
  -4   1   1     5641.67     5600.92     69.64 o 
  -3   1   1     2535.18     2477.07     29.86 o 
  -2   1   1    31231.54    29359.69    234.75 o 
  -1   1   1    11887.00    11278.43    146.03 o 
   1   1   1     8635.19     7468.40    215.37 o 
   2   1   1     5585.30     5531.90    176.79 o 
   3   1   1    10170.96     9742.41    192.60 o 
   4   1   1     2165.25     2154.89     54.03 o 
   5   1   1     1079.49     1089.17     37.95 o 
   6   1   1     1998.08     1777.02    193.23 o 
   7   1   1      845.63      857.29     41.42 o 
   8   1   1      213.73      232.70     22.69 o 
   9   1   1       78.34       75.90     16.85 o 
  -9   2   1        7.15       17.36     13.97 o 
  -8   2   1        1.94        8.39      9.44 o 
  -7   2   1       12.72       22.80      5.28 o 
  -6   2   1      185.84      192.20      9.39 o 
  -5   2   1      243.47      271.02      8.63 o 
  -4   2   1     1244.92     1292.07     25.42 o 
  -3   2   1     1696.53     1685.91     22.36 o 
  -2   2   1     4496.14     4638.02     58.08 o 
  -1   2   1       17.88       15.07      0.70 o 
   0   2   1      250.12      240.16      2.37 o 
   1   2   1      394.21      381.93      8.81 o 
   2   2   1     2206.61     2137.08     90.53 o 
   3   2   1      157.41      137.40      4.79 o 
   4   2   1       76.41       65.55      4.62 o 
   5   2   1       63.43       43.54      6.66 o 
   6   2   1      145.70      145.55      9.82 o 
   7   2   1       69.53       83.96     13.29 o 
   8   2   1        7.10       21.92     12.40 o 
   9   2   1        0.04        1.19      9.00 o 
  -9   3   1      224.27      260.17     34.45 o 
  -8   3   1      403.48      414.69     22.00 o 
  -7   3   1      795.04      775.07     24.87 o 
  -6   3   1     1648.74     1630.05     33.76 o 
  -5   3   1     2133.05     2098.89     36.03 o 
  -4   3   1      497.79      462.42     10.38 o 
  -3   3   1     3333.19     3283.02     48.82 o 
  -2   3   1     1482.09     1608.41     31.88 o 
  -1   3   1     4092.55     3927.21     26.60 o 
   0   3   1     6895.91     6317.06     64.19 o 
   1   3   1      268.85      250.21      3.67 o 
   2   3   1     4982.18     4973.65     48.42 o 
   3   3   1     5379.86     5442.54     60.29 o 
   4   3   1      660.02      592.20     14.14 o 
   5   3   1      391.34      356.58     13.22 o 
   6   3   1     1592.29     1629.73     45.64 o 
   7   3   1      749.12      732.82     29.52 o 
   8   3   1      272.36      268.46     24.30 o 
   9   3   1      173.34      166.77     22.88 o 
  -9   4   1       19.77       32.75     16.29 o 
  -8   4   1        2.47       23.45     23.03 o 
  -7   4   1       56.00       41.59     11.99 o 
  -6   4   1       64.11       77.66      9.25 o 
  -5   4   1       24.80       24.57      3.56 o 
  -4   4   1        0.12        2.51      1.82 o 
  -3   4   1       11.32       17.17      2.83 o 
  -2   4   1      502.56      502.57      8.10 o 
  -1   4   1     5435.81     5159.49     38.89 o 
   0   4   1      108.88      120.24      5.19 o 
   1   4   1      329.02      304.46      4.63 o 
   2   4   1      326.23      321.97      5.98 o 
   3   4   1       69.95       67.93      7.89 o 
   4   4   1       49.08       40.63      4.45 o 
   5   4   1       29.33       35.79      5.20 o 
   6   4   1       33.88       34.66      5.09 o 
   7   4   1        2.69       15.31     11.97 o 
   8   4   1       14.26       -1.18      6.49 o 
  -9   5   1      161.33      164.40     27.40 o 
  -8   5   1      432.76      435.75     22.51 o 
  -7   5   1      527.14      535.49     19.46 o 
  -6   5   1     2197.54     2227.27     48.35 o 
  -5   5   1     1583.49     1626.72     34.16 o 
  -4   5   1     2982.91     2978.01     48.61 o 
  -3   5   1     4221.18     4141.37     79.22 o 
  -2   5   1     1541.68     1480.77     25.20 o 
  -1   5   1    11950.60    10887.26    153.46 o 
   0   5   1     8138.05     8055.28    107.67 o 
   1   5   1      730.66      645.75     12.52 o 
   2   5   1     9314.51     9297.21     99.02 o 
   3   5   1     3542.67     3587.15     45.49 o 
   4   5   1     1177.93     1121.63     20.22 o 
   5   5   1     1221.47     1265.93     25.10 o 
   6   5   1      866.38      875.12     24.01 o 
   7   5   1     1242.43     1267.82     44.85 o 
   8   5   1      247.41      270.47     31.91 o 
  -8   6   1        5.44       27.70     13.18 o 
  -7   6   1       10.87       12.44      5.18 o 
  -6   6   1       23.20       37.90      6.78 o 
  -5   6   1       69.52       71.94      5.84 o 
  -4   6   1       25.35       31.80      3.99 o 
  -3   6   1       49.03       62.62      3.47 o 
  -2   6   1     1366.39     1465.45     26.46 o 
  -1   6   1     3812.32     4098.54    108.87 o 
   0   6   1        1.58        2.95      2.65 o 
   1   6   1       71.84       65.10      3.31 o 
   2   6   1       65.80       82.38      3.23 o 
   3   6   1      971.17      985.18     16.73 o 
   4   6   1      135.26      140.58      5.22 o 
   5   6   1      222.54      223.54      8.15 o 
   6   6   1       17.40       16.93      3.92 o 
   7   6   1        0.01       12.07      7.62 o 
   8   6   1        4.32        4.16      7.89 o 
  -8   7   1      412.43      420.40     19.90 o 
  -7   7   1      581.86      597.03     21.33 o 
  -6   7   1      902.26      932.71     25.94 o 
  -5   7   1      878.73      865.67     27.59 o 
  -4   7   1     1755.74     1689.76     43.82 o 
  -3   7   1     1785.61     1676.81     27.60 o 
  -2   7   1     1524.25     1399.12     27.08 o 
  -1   7   1    17242.81    18289.69    361.33 o 
   0   7   1    10748.82    10859.92    128.10 o 
   1   7   1     6405.07     6722.06     97.39 o 
   2   7   1     6586.87     6804.49    105.24 o 
   3   7   1     3958.34     3989.40     53.76 o 
   4   7   1     2823.31     2843.37     44.82 o 
   5   7   1      786.97      783.67     18.75 o 
   6   7   1      556.49      607.45     18.47 o 
   7   7   1      699.85      721.91     30.78 o 
   8   7   1      205.06      188.08     27.83 o 
  -8   8   1       20.20       12.82     21.96 o 
  -7   8   1       12.03        7.74      4.75 o 
  -6   8   1        6.41       20.03      4.96 o 
  -5   8   1       17.58       26.03      4.56 o 
  -4   8   1       94.65       88.74      5.85 o 
  -3   8   1      320.88      308.65      6.97 o 
  -2   8   1      236.43      253.20      5.31 o 
  -1   8   1      301.73      359.68      9.64 o 
   0   8   1       51.68       64.98      5.28 o 
   1   8   1        0.65        6.68      1.81 o 
   2   8   1      332.63      354.79     11.50 o 
   3   8   1        0.32        0.95      3.14 o 
   4   8   1      333.99      330.98      9.74 o 
   5   8   1       13.39       20.14      3.63 o 
   6   8   1        0.13        9.04      5.24 o 
   7   8   1        4.61        1.98      5.08 o 
  -8   9   1      589.24      577.09     43.61 o 
  -7   9   1      410.14      425.08     23.38 o 
  -6   9   1      185.15      214.69     13.86 o 
  -5   9   1     1152.04     1141.91     27.89 o 
  -4   9   1     2470.29     2405.35     37.54 o 
  -3   9   1     1083.10     1029.17     17.30 o 
  -2   9   1     1565.70     1522.42     28.26 o 
  -1   9   1     2344.54     2261.94     51.91 o 
   0   9   1     2774.19     2679.80     44.86 o 
   1   9   1     1169.18     1203.57     34.09 o 
   2   9   1     2265.51     2093.01    147.30 o 
   3   9   1     3036.44     3084.25     64.41 o 
   4   9   1     2626.50     2574.19     48.60 o 
   5   9   1      198.46      213.40      9.90 o 
   6   9   1       55.00       66.99      6.72 o 
   7   9   1      119.06      109.67     12.92 o 
  -8  10   1       26.51       42.27     29.16 o 
  -7  10   1       28.25       43.76     10.02 o 
  -6  10   1       21.21       23.52      6.43 o 
  -5  10   1      164.78      160.08     16.65 o 
  -4  10   1       92.20       84.41      8.05 o 
  -3  10   1     1008.11     1007.38     23.15 o 
  -2  10   1       21.29       27.49      3.80 o 
  -1  10   1        5.72        9.69      3.13 o 
   0  10   1       10.08       13.88      2.45 o 
   1  10   1       55.53       57.49      4.77 o 
   2  10   1      156.66      151.04      6.02 o 
   3  10   1      388.42      376.19     11.33 o 
   4  10   1       17.74       13.61      6.61 o 
   5  10   1      177.63      160.03      9.92 o 
   6  10   1        2.18       12.30      4.79 o 
   7  10   1       33.76       38.01     12.86 o 
  -8  11   1      586.39      593.51     44.70 o 
  -7  11   1      342.68      341.83     21.70 o 
  -6  11   1      156.52      179.00     13.84 o 
  -5  11   1      842.60      867.39     31.34 o 
  -4  11   1     2408.90     2405.74     63.61 o 
  -3  11   1     1083.71     1058.09     28.85 o 
  -2  11   1     2036.21     2148.16     46.81 o 
  -1  11   1     4800.87     4817.69     82.24 o 
   0  11   1     2406.50     2403.82     51.48 o 
   1  11   1     2030.02     2118.02     37.59 o 
   2  11   1      535.97      569.44     13.88 o 
   3  11   1     2853.90     2893.63     48.97 o 
   4  11   1     2615.00     2569.81     57.33 o 
   5  11   1     1564.71     1569.99     47.23 o 
   6  11   1      333.44      325.75     18.20 o 
   7  11   1      582.27      609.03     42.00 o 
  -7  12   1        0.12        0.11      5.35 o 
  -6  12   1       15.14       24.46      7.51 o 
  -5  12   1        6.09        2.04      4.89 o 
  -4  12   1       18.32       27.94      6.69 o 
  -3  12   1       14.72       14.14      3.74 o 
  -2  12   1      285.27      268.07     10.48 o 
  -1  12   1     1459.12     1439.25     32.80 o 
   0  12   1       31.52       22.62      4.35 o 
   1  12   1        6.97        8.86      6.09 o 
   2  12   1       17.42       30.29      5.19 o 
   3  12   1      129.40      124.49      8.22 o 
   4  12   1      118.29      125.09      8.77 o 
   5  12   1       70.99       96.40     13.79 o 
   6  12   1        8.12        9.32     10.68 o 
   7  12   1        0.62       36.48     19.59 o 
  -7  13   1      237.23      254.12     20.16 o 
  -6  13   1      110.53      114.57     13.21 o 
  -5  13   1      999.24     1013.13     38.56 o 
  -4  13   1     1195.67     1196.20     39.88 o 
  -3  13   1     1798.46     1812.14     42.95 o 
  -2  13   1      851.71      888.99     25.17 o 
  -1  13   1      797.28      842.13     23.47 o 
   0  13   1     4057.68     4063.10     77.35 o 
   1  13   1      369.09      364.81     11.34 o 
   2  13   1      885.81      893.91     25.42 o 
   3  13   1     2081.27     2064.36     49.37 o 
   4  13   1     1607.24     1684.72     57.03 o 
   5  13   1      202.56      199.63     15.70 o 
   6  13   1      250.32      275.28     26.56 o 
   7  13   1       34.14       45.66     16.81 o 
  -6  14   1        1.75       28.75     12.27 o 
  -5  14   1        1.29       -1.76      5.04 o 
  -4  14   1       49.80       51.80     11.79 o 
  -3  14   1      508.07      471.89     16.86 o 
  -2  14   1        2.24        8.24      4.57 o 
  -1  14   1      104.01       94.91      7.84 o 
   0  14   1      517.75      495.82     14.65 o 
   1  14   1       51.82       57.52      6.36 o 
   2  14   1        5.24        9.89      4.83 o 
   3  14   1        8.71       11.60      4.64 o 
   4  14   1       18.58       28.24      7.46 o 
   5  14   1       17.13       27.68     10.27 o 
   6  14   1        1.43       22.60     21.15 o 
  -6  15   1      194.33      196.15     16.47 o 
  -5  15   1      412.79      409.15     24.24 o 
  -4  15   1     1061.05     1055.60     41.00 o 
  -3  15   1      795.51      776.47     31.24 o 
  -2  15   1     1095.47     1063.85     30.65 o 
  -1  15   1     2105.99     1968.73     48.73 o 
   0  15   1     3154.37     2980.87     68.49 o 
   1  15   1     1885.97     1800.69     47.68 o 
   2  15   1      151.68      146.57     11.73 o 
   3  15   1     1635.11     1677.58     46.24 o 
   4  15   1      539.89      555.07     26.60 o 
   5  15   1      705.85      715.67     32.96 o 
   6  15   1      384.94      383.66     34.32 o 
  -5  16   1      115.92      107.62     14.76 o 
  -4  16   1      189.97      176.76     16.20 o 
  -3  16   1       47.73       50.02      9.25 o 
  -2  16   1       77.64       50.49      7.44 o 
  -1  16   1      160.55      149.36     10.84 o 
   0  16   1       73.87       73.67      8.43 o 
   1  16   1       15.93       18.17      6.60 o 
   2  16   1      320.74      287.16     15.47 o 
   3  16   1       14.09       31.07      7.69 o 
   4  16   1        2.88       15.23     10.28 o 
   5  16   1        3.37       30.79     11.10 o 
  -5  17   1      668.31      705.09     36.86 o 
  -4  17   1     1281.24     1227.06     49.93 o 
  -3  17   1      485.33      440.78     27.85 o 
  -2  17   1      652.00      650.13     24.93 o 
  -1  17   1      744.91      746.39     26.99 o 
   0  17   1      670.36      691.36     24.50 o 
   1  17   1      491.55      485.49     20.57 o 
   2  17   1      377.28      391.63     19.10 o 
   3  17   1      183.06      148.33     15.21 o 
   4  17   1      846.06      814.48     38.08 o 
  -4  18   1       34.71       53.76     23.47 o 
  -3  18   1       87.83      108.90     13.66 o 
  -2  18   1        0.57       -1.86      5.63 o 
  -1  18   1        6.59        6.15      7.37 o 
   0  18   1       55.07       44.92      8.16 o 
   1  18   1       98.20      112.69     13.20 o 
   2  18   1        1.27       15.28      7.10 o 
   3  18   1       17.06       27.46     16.75 o 
   4  18   1       57.25       54.91     11.86 o 
  -3  19   1      473.44      436.73     27.60 o 
  -2  19   1      246.62      213.57     18.56 o 
  -1  19   1      709.27      661.88     27.57 o 
   0  19   1      453.06      405.85     19.97 o 
   1  19   1      692.92      716.82     29.45 o 
   2  19   1      431.56      439.42     25.12 o 
   3  19   1      344.30      381.55     25.89 o 
  -2  20   1       29.79       25.57     10.16 o 
  -1  20   1       79.07       90.21     12.40 o 
   0  20   1        1.36       14.19     11.97 o 
   1  20   1        0.10       11.34     10.10 o 
  -9   0   2      473.71      432.86     40.83 o 
  -8   0   2      217.39      238.89     26.64 o 
  -7   0   2      375.10      386.18     22.14 o 
  -6   0   2      463.00      467.63     25.85 o 
  -5   0   2     3435.49     3424.14     84.80 o 
  -4   0   2     2279.70     2310.28     53.51 o 
  -3   0   2     1489.45     1138.60    184.14 o 
  -2   0   2     1660.43     1832.80     27.81 o 
  -1   0   2    18908.12    16696.95    245.77 o 
   1   0   2    21138.95    21045.75    335.23 o 
   2   0   2    12065.79    11609.34    125.56 o 
   3   0   2     6820.69     7101.40    108.72 o 
   4   0   2     2363.61     2385.30     54.83 o 
   5   0   2      105.82      100.37      7.02 o 
   6   0   2     1420.69     1476.12     48.00 o 
   7   0   2      864.95      888.13     62.18 o 
   8   0   2      591.17      535.51     51.61 o 
  -9   1   2        8.64        5.65     13.90 o 
  -8   1   2        8.29       22.99     20.91 o 
  -7   1   2        5.07        2.90      3.91 o 
  -6   1   2       73.10       66.51      6.08 o 
  -5   1   2      142.97      147.63      6.03 o 
  -4   1   2      364.93      343.98      9.14 o 
  -3   1   2     1320.07     1281.68     28.40 o 
  -2   1   2    25802.01    22631.27   1696.07 o 
  -1   1   2      142.81      152.54      3.95 o 
   0   1   2     5698.13     5513.28     44.34 o 
   1   1   2      491.12      499.07      8.76 o 
   2   1   2        8.42        7.81      0.85 o 
   3   1   2       61.87       54.65      3.38 o 
   4   1   2      343.53      386.75      9.26 o 
   5   1   2        6.66       18.35      3.35 o 
   6   1   2       99.47      111.66      9.18 o 
   7   1   2        0.69       10.78     18.06 o 
   8   1   2        1.34        8.18     10.36 o 
  -9   2   2      244.05      267.92     32.82 o 
  -8   2   2      470.39      450.03     21.98 o 
  -7   2   2      250.89      290.07     15.10 o 
  -6   2   2     2242.52     2258.12     47.28 o 
  -5   2   2     5258.15     5361.80     90.95 o 
  -4   2   2    20394.94    20554.25    365.87 o 
  -3   2   2      274.18      234.55      6.62 o 
  -2   2   2       24.61       30.18      3.13 o 
  -1   2   2     1422.23     1324.99     21.83 o 
   0   2   2     1498.37     1459.38     29.23 o 
   1   2   2    12053.75    11942.37    166.60 o 
   2   2   2    11782.23    10572.07    221.09 o 
   3   2   2     7474.93     7433.02     85.32 o 
   4   2   2     2254.00     2198.06     81.54 o 
   5   2   2      261.50      254.49      8.39 o 
   6   2   2      367.97      347.64     15.15 o 
   7   2   2      657.09      637.94     35.85 o 
   8   2   2      251.66      240.93     24.12 o 
  -9   3   2        0.01        2.73      9.91 o 
  -8   3   2       68.50       78.99     10.57 o 
  -7   3   2        3.57       10.39      4.34 o 
  -6   3   2       20.63       54.03     18.43 o 
  -5   3   2       75.29       69.94      5.11 o 
  -4   3   2     2499.11     2619.43     43.20 o 
  -3   3   2       50.08       47.51      3.26 o 
  -2   3   2       59.99       56.34      3.20 o 
  -1   3   2       77.66       72.85      1.41 o 
   0   3   2        2.40        7.38      0.99 o 
   1   3   2       79.56       97.56      2.16 o 
   2   3   2     1211.49     1243.66     19.91 o 
   3   3   2      483.49      487.93     10.66 o 
   4   3   2      711.31      725.07     17.00 o 
   5   3   2      131.48      132.44      6.84 o 
   6   3   2       64.88       35.25     12.74 o 
   7   3   2        0.49       15.02     12.44 o 
   8   3   2        5.25        5.35      8.54 o 
  -9   4   2      323.76      298.45     37.54 o 
  -8   4   2      523.48      536.87     25.14 o 
  -7   4   2      523.24      538.86     20.01 o 
  -6   4   2       71.86       78.49      6.86 o 
  -5   4   2     5037.59     5128.79     86.29 o 
  -4   4   2     2728.71     2818.68     46.72 o 
  -3   4   2     1614.91     1418.58     87.52 o 
  -2   4   2     2035.01     2045.03     57.83 o 
  -1   4   2     2176.31     2207.26     50.05 o 
   0   4   2     4729.86     4583.65     38.09 o 
   1   4   2     2092.36     2128.30     31.58 o 
   2   4   2     5189.67     4832.41     49.27 o 
   3   4   2     3583.23     3567.17     43.57 o 
   4   4   2     1868.12     1865.67     36.64 o 
   5   4   2     1125.12     1142.27     24.40 o 
   6   4   2      864.01      775.44     57.68 o 
   7   4   2      748.74      734.59     39.98 o 
   8   4   2      519.70      537.68     36.88 o 
  -9   5   2        3.19       84.16     28.96 o 
  -8   5   2        5.67       17.04     10.16 o 
  -7   5   2        7.97       11.67      4.24 o 
  -6   5   2      153.01      154.24      8.72 o 
  -5   5   2      663.92      645.34     17.23 o 
  -4   5   2       39.14       42.58      5.95 o 
  -3   5   2      588.01      643.35     12.17 o 
  -2   5   2     1239.79     1315.84     31.52 o 
  -1   5   2     1101.82     1049.78     15.32 o 
   0   5   2       25.37       27.97      2.41 o 
   1   5   2      439.34      478.66      7.59 o 
   2   5   2      742.95      858.75     12.86 o 
   3   5   2     1637.52     1683.07     24.62 o 
   4   5   2      127.65      131.63      5.16 o 
   5   5   2        8.26       19.43      5.15 o 
   6   5   2        1.54        7.72     16.48 o 
   7   5   2       47.11       41.97     11.61 o 
   8   5   2       15.36       21.15     17.21 o 
  -9   6   2      241.65      219.74     36.15 o 
  -8   6   2      724.12      719.67     27.95 o 
  -7   6   2       78.48       92.17      9.03 o 
  -6   6   2      494.11      506.04     16.87 o 
  -5   6   2     2003.20     2110.33     52.77 o 
  -4   6   2     2454.38     2519.39     61.41 o 
  -3   6   2     5478.20     5222.07    160.78 o 
  -2   6   2     6991.91     7355.91    174.68 o 
  -1   6   2     6876.84     6640.57     77.37 o 
   0   6   2     7799.47     8046.32     88.76 o 
   1   6   2     4846.85     4928.43     53.20 o 
   2   6   2     4264.19     4051.42     48.45 o 
   3   6   2     5097.37     5060.86     63.86 o 
   4   6   2      503.11      491.09     11.73 o 
   5   6   2      859.20      857.64     19.57 o 
   6   6   2      510.46      538.23     22.84 o 
   7   6   2      445.85      478.19     31.13 o 
   8   6   2      275.06      273.39     58.33 o 
  -9   7   2        7.71      -14.90     16.59 o 
  -8   7   2       47.55       29.76      8.99 o 
  -7   7   2        5.30       20.36      6.44 o 
  -6   7   2      201.84      217.68     13.93 o 
  -5   7   2       10.03       15.50      6.23 o 
  -4   7   2      130.16      143.32      9.31 o 
  -3   7   2      961.91      920.58     18.01 o 
  -2   7   2      134.87      165.28      5.53 o 
  -1   7   2      554.58      576.55     11.98 o 
   0   7   2     3834.75     4302.77     58.07 o 
   1   7   2        0.20        2.21      2.11 o 
   2   7   2      324.90      344.21      7.71 o 
   3   7   2      159.56      136.43      6.12 o 
   4   7   2      161.16      154.43      6.14 o 
   5   7   2       49.83       53.29      6.90 o 
   6   7   2        8.69       12.31      7.28 o 
   7   7   2        6.95       -3.26     10.44 o 
   8   7   2       58.82       62.60     14.67 o 
  -8   8   2      137.12      165.47     15.58 o 
  -7   8   2      210.83      217.42     15.13 o 
  -6   8   2      735.77      755.43     28.89 o 
  -5   8   2     1482.31     1472.42     35.15 o 
  -4   8   2     1818.07     1715.92     44.83 o 
  -3   8   2     4399.65     4529.85    108.48 o 
  -2   8   2     3638.89     3731.40     77.21 o 
  -1   8   2     4733.49     4597.42     66.10 o 
   0   8   2     5061.10     5305.94     66.54 o 
   1   8   2      463.78      393.81      9.69 o 
   2   8   2     7637.43     7703.58     94.48 o 
   3   8   2     1885.15     1844.61     30.92 o 
   4   8   2     1103.73     1119.77     22.88 o 
   5   8   2     1720.01     1743.03     35.33 o 
   6   8   2     1049.71     1052.79     37.19 o 
   7   8   2      605.32      628.61     45.97 o 
   8   8   2       94.64       52.94     15.60 o 
  -8   9   2        3.82        2.15      6.05 o 
  -7   9   2       20.78       27.52      8.00 o 
  -6   9   2       28.96       31.12      7.61 o 
  -5   9   2      173.38      178.60     11.92 o 
  -4   9   2      341.83      339.37     17.43 o 
  -3   9   2      176.87      173.50     12.83 o 
  -2   9   2        5.42        8.71      2.42 o 
  -1   9   2      163.85      188.40      7.02 o 
   0   9   2      271.88      294.73      7.80 o 
   1   9   2      304.51      306.93      8.39 o 
   2   9   2      846.67      888.64     19.05 o 
   3   9   2      335.65      348.31      9.75 o 
   4   9   2        0.43        0.83      2.08 o 
   5   9   2       18.29       29.85      4.49 o 
   6   9   2      376.01      354.50     17.07 o 
   7   9   2       51.56       30.50     23.21 o 
  -8  10   2      327.37      346.54     23.44 o 
  -7  10   2      444.91      440.03     25.01 o 
  -6  10   2     1233.58     1286.91     44.83 o 
  -5  10   2      516.96      529.26     21.98 o 
  -4  10   2      674.62      687.65     23.97 o 
  -3  10   2     2556.25     2556.75     46.63 o 
  -2  10   2     2963.18     2947.16     52.03 o 
  -1  10   2     6290.88     6228.87     97.57 o 
   0  10   2     1989.15     2072.36     34.03 o 
   1  10   2     2240.37     2427.03     44.46 o 
   2  10   2     1274.54     1313.60     26.82 o 
   3  10   2      859.34      821.57     20.55 o 
   4  10   2       48.20       48.52      5.34 o 
   5  10   2      320.49      327.65     12.90 o 
   6  10   2     1201.66     1184.44     43.30 o 
  -8  11   2        0.86       -3.77      9.32 o 
  -7  11   2       59.49       54.42      9.67 o 
  -6  11   2       48.76       43.98      8.89 o 
  -5  11   2       17.79       35.11      9.48 o 
  -4  11   2      114.33      124.97      9.25 o 
  -3  11   2     1121.55     1102.88     26.01 o 
  -2  11   2       79.46       70.12      5.60 o 
  -1  11   2       90.65       94.92      8.94 o 
   0  11   2      556.91      577.48     13.85 o 
   1  11   2      574.28      574.53     19.76 o 
   2  11   2        3.50       12.82      4.80 o 
   3  11   2        0.68        0.90      2.28 o 
   4  11   2      278.23      249.73     11.19 o 
   5  11   2       44.08       35.54      6.19 o 
   6  11   2        0.02       17.97     10.81 o 
  -7  12   2      616.16      622.11     32.51 o 
  -6  12   2      440.10      421.53     23.38 o 
  -5  12   2      829.07      821.49     32.24 o 
  -4  12   2      469.55      487.31     20.40 o 
  -3  12   2      620.54      630.29     17.99 o 
  -2  12   2     4341.01     4443.62     83.11 o 
  -1  12   2     1659.21     1703.93     38.19 o 
   0  12   2     1424.82     1505.69     40.02 o 
   1  12   2     1676.62     1748.51     39.35 o 
   2  12   2     1938.70     2048.52     64.55 o 
   3  12   2     1331.53     1286.12     33.53 o 
   4  12   2      552.55      571.86     22.88 o 
   5  12   2      667.55      659.18     27.79 o 
   6  12   2      985.41     1043.92     63.21 o 
   7  12   2      357.40      298.55     35.18 o 
  -7  13   2        5.40       22.21      9.41 o 
  -6  13   2       48.41       42.17      9.72 o 
  -5  13   2      125.14      122.06     12.39 o 
  -4  13   2        8.58       16.02      7.46 o 
  -3  13   2        8.99       14.26      4.43 o 
  -2  13   2      348.85      311.70     12.90 o 
  -1  13   2      104.13      115.76      8.00 o 
   0  13   2        0.04        8.28      5.58 o 
   1  13   2       41.81       42.22      5.69 o 
   2  13   2       42.60       46.26      5.42 o 
   3  13   2       47.99       55.94      6.57 o 
   4  13   2      243.90      205.96     11.77 o 
   5  13   2       90.73      100.77     10.47 o 
   6  13   2       98.12       94.87     17.16 o 
  -7  14   2      378.71      360.75     27.97 o 
  -6  14   2      424.92      415.54     25.36 o 
  -5  14   2      464.36      459.86     23.74 o 
  -4  14   2     1213.35     1242.34     44.04 o 
  -3  14   2      611.86      513.87     26.69 o 
  -2  14   2     3988.31     3872.86     88.46 o 
  -1  14   2     3104.35     3162.31     85.42 o 
   0  14   2      123.99      121.64      7.01 o 
   1  14   2     1861.89     1892.28     39.36 o 
   2  14   2     1233.25     1226.65     34.43 o 
   3  14   2      902.27      974.06     32.47 o 
   4  14   2     1136.62     1156.46     36.15 o 
   5  14   2      617.02      599.21     27.90 o 
   6  14   2      602.27      566.94     41.82 o 
  -6  15   2       18.16       37.76     11.70 o 
  -5  15   2       39.68       46.09     17.01 o 
  -4  15   2       12.16       23.04      7.86 o 
  -3  15   2       14.99       15.14      7.45 o 
  -2  15   2      149.61      127.11      9.65 o 
  -1  15   2       21.30       10.64      4.23 o 
   0  15   2      147.83      135.75     10.11 o 
   1  15   2        3.57        9.05      4.97 o 
   2  15   2       26.42       21.24      7.04 o 
   3  15   2        0.36       -0.58      4.24 o 
   4  15   2        2.80       14.20     25.99 o 
   5  15   2       22.59       19.94     12.42 o 
  -6  16   2      302.19      309.04     25.32 o 
  -5  16   2      277.28      265.42     19.61 o 
  -4  16   2      143.13      158.84     15.02 o 
  -3  16   2      885.53      904.69     45.17 o 
  -2  16   2     1339.80     1285.04     36.90 o 
  -1  16   2     1538.00     1486.88     35.11 o 
   0  16   2      649.36      650.52     24.08 o 
   1  16   2      617.78      592.77     22.74 o 
   2  16   2     1241.85     1218.39     38.06 o 
   3  16   2      948.44      942.24     33.69 o 
   4  16   2      569.62      547.67     28.09 o 
   5  16   2      346.73      339.65     31.51 o 
  -5  17   2        0.40        0.94      6.53 o 
  -4  17   2       70.83       63.33     14.68 o 
  -3  17   2        1.27        2.59      5.67 o 
  -2  17   2       25.71       22.16      7.24 o 
  -1  17   2       58.37       56.94      8.15 o 
   0  17   2       53.97       56.94     10.94 o 
   1  17   2        8.44       17.70      7.01 o 
   2  17   2        1.26        6.05      5.60 o 
   3  17   2        7.02       17.53      8.31 o 
   4  17   2        7.05       20.45      8.58 o 
  -4  18   2      212.60      201.85     18.51 o 
  -3  18   2      485.82      457.41     35.90 o 
  -2  18   2      543.33      546.83     28.79 o 
  -1  18   2      723.72      721.18     28.73 o 
   0  18   2      516.18      488.76     22.13 o 
   1  18   2       90.38       70.19      9.72 o 
   2  18   2      557.31      579.29     26.12 o 
   3  18   2      714.06      697.60     34.75 o 
  -3  19   2        0.20       14.08     13.52 o 
  -2  19   2       24.54       35.08     12.42 o 
  -1  19   2       26.34       28.00      9.39 o 
   0  19   2       30.07       32.13      8.35 o 
   1  19   2       58.28       72.33     10.41 o 
   2  19   2       12.54       30.18     13.31 o 
  -1  20   2      590.79      584.08     33.26 o 
   0  20   2      701.79      666.34     30.65 o 
   1  20   2      277.47      272.37     19.49 o 
  -9   1   3      246.50      218.88     22.63 o 
  -8   1   3      127.02      148.70     14.98 o 
  -7   1   3      249.71      254.53     19.62 o 
  -6   1   3     1201.70     1036.96    113.90 o 
  -5   1   3     1432.74     1405.62     50.01 o 
  -4   1   3     1023.50      958.64     19.19 o 
  -3   1   3     6046.07     5654.00     83.30 o 
  -2   1   3    19750.57    18524.59    558.97 o 
  -1   1   3    14324.29    14206.63    171.02 o 
   0   1   3      179.82      186.56      3.72 o 
   1   1   3     5066.19     5169.32     88.20 o 
   2   1   3    15431.10    14877.06    146.44 o 
   3   1   3     1128.56     1039.03     30.54 o 
   4   1   3     1211.58     1189.28     26.52 o 
   5   1   3     1781.63     1869.78     62.73 o 
   6   1   3     1097.63     1103.63     46.01 o 
   7   1   3      438.10      419.68     29.37 o 
   8   1   3       43.74       45.29     13.52 o 
  -9   2   3        0.34       20.09      9.80 o 
  -8   2   3       33.97       34.97      9.38 o 
  -7   2   3       45.97       42.08      7.15 o 
  -6   2   3        3.33       14.88      3.97 o 
  -5   2   3       64.38       62.82      5.69 o 
  -4   2   3     4599.22     4760.06     82.92 o 
  -3   2   3        2.62       11.67      2.61 o 
  -2   2   3      975.93      989.69     22.16 o 
  -1   2   3        0.53        7.85      2.74 o 
   0   2   3      433.18      435.66     12.99 o 
   1   2   3        2.70        3.76      1.76 o 
   2   2   3       85.65       67.99      1.89 o 
   3   2   3      102.92      117.57      8.13 o 
   4   2   3       47.24       40.33      5.49 o 
   5   2   3        2.50       13.70      7.08 o 
   6   2   3        1.78       -2.73      4.69 o 
   7   2   3       64.27       65.14     13.12 o 
   8   2   3        1.34        4.71      8.50 o 
  -9   3   3      447.27      387.50     29.37 o 
  -8   3   3      421.95      378.53     25.97 o 
  -7   3   3      739.72      743.26     27.66 o 
  -6   3   3     3711.75     3681.18     84.55 o 
  -5   3   3     1764.20     1801.84     42.90 o 
  -4   3   3      691.68      678.37     18.44 o 
  -3   3   3     2403.24     2372.07     62.93 o 
  -2   3   3     7892.42     7908.86    108.57 o 
  -1   3   3     6091.21     6198.13     61.77 o 
   0   3   3     1433.23     1423.96     16.22 o 
   1   3   3     9026.35     8896.42    150.67 o 
   2   3   3     8794.22     8492.94    264.49 o 
   3   3   3     3584.85     3470.31     71.57 o 
   4   3   3      279.47      239.12      6.27 o 
   5   3   3      868.30      886.30     26.33 o 
   6   3   3     1159.90     1200.35     50.85 o 
   7   3   3      263.99      263.40     20.50 o 
   8   3   3       87.05       86.45     21.10 o 
  -9   4   3        6.46       15.86     14.68 o 
  -8   4   3       12.31       12.37      6.43 o 
  -7   4   3       64.71       62.48      9.79 o 
  -6   4   3     1257.69     1182.18     36.55 o 
  -5   4   3      140.06      158.04      9.25 o 
  -4   4   3      172.64      181.28      8.13 o 
  -3   4   3       10.25       18.32      3.31 o 
  -2   4   3      157.49      164.86      5.97 o 
  -1   4   3      875.36      874.91     23.39 o 
   0   4   3     1563.98     1588.37     20.06 o 
   1   4   3      290.62      307.98      5.17 o 
   2   4   3     1858.94     1961.66     28.38 o 
   3   4   3      172.12      178.69      5.47 o 
   4   4   3       57.58       51.70      5.44 o 
   5   4   3       42.94       64.39      6.36 o 
   6   4   3        6.41       27.08     20.47 o 
   7   4   3        1.33       -3.14      6.86 o 
   8   4   3       25.04       10.30      9.92 o 
  -9   5   3      185.16      203.91     45.21 o 
  -8   5   3        7.46       23.59      9.40 o 
  -7   5   3      501.68      504.51     22.17 o 
  -6   5   3     1743.57     1774.19     50.64 o 
  -5   5   3     3353.85     3574.81     81.15 o 
  -4   5   3     2439.57     2564.93     69.17 o 
  -3   5   3     3080.87     3320.00    108.03 o 
  -2   5   3     5915.68     5684.60     88.80 o 
  -1   5   3     4597.51     4471.55    103.70 o 
   0   5   3     1518.29     1406.88     16.57 o 
   1   5   3     2254.97     2078.17     25.00 o 
   2   5   3     5927.28     5813.74     63.72 o 
   3   5   3     1787.71     1739.03     27.11 o 
   4   5   3      502.11      468.70     37.10 o 
   5   5   3     1032.25     1040.98     41.54 o 
   6   5   3     1775.32     1726.47     66.97 o 
   7   5   3      273.60      259.82     22.72 o 
   8   5   3      204.40      223.82     24.77 o 
  -9   6   3        4.93       -0.02      6.99 o 
  -8   6   3       21.96       42.56      9.15 o 
  -7   6   3       57.11       44.56      8.61 o 
  -6   6   3        4.60       12.23      3.15 o 
  -5   6   3        4.40        3.12      2.95 o 
  -4   6   3       78.15       88.13      6.84 o 
  -3   6   3        0.36        1.96      2.76 o 
  -2   6   3       93.69      111.29      3.48 o 
  -1   6   3      149.04      153.94      4.77 o 
   0   6   3      666.52      802.27     11.42 o 
   1   6   3      841.61      872.28     13.69 o 
   2   6   3      230.73      244.49      6.29 o 
   3   6   3        8.50       10.91      2.17 o 
   4   6   3      295.49      273.10      9.73 o 
   5   6   3      102.32       98.27     11.41 o 
   6   6   3       75.01       67.10     14.15 o 
   7   6   3       46.09       47.81     15.26 o 
   8   6   3        3.73       27.94     16.36 o 
  -9   7   3       92.76       81.73     16.57 o 
  -8   7   3      262.98      282.98     19.96 o 
  -7   7   3      328.19      342.97     25.89 o 
  -6   7   3     1140.02     1200.05     40.94 o 
  -5   7   3     2151.09     2187.78     56.80 o 
  -4   7   3      805.80      796.86     23.68 o 
  -3   7   3      564.35      555.09     17.61 o 
  -2   7   3     6825.99     6725.35     84.93 o 
  -1   7   3     2799.38     2702.98     69.23 o 
   0   7   3     4272.87     4269.71     47.53 o 
   1   7   3     3993.40     3863.72     49.18 o 
   2   7   3     3122.09     3140.58     43.26 o 
   3   7   3     4403.73     4507.14     62.64 o 
   4   7   3     1123.76     1093.75     21.20 o 
   5   7   3     1692.37     1672.59     47.12 o 
   6   7   3     1005.80     1031.56     37.42 o 
   7   7   3      218.96      217.61     21.68 o 
   8   7   3      140.28      141.24     26.17 o 
  -8   8   3       51.59       54.92     10.79 o 
  -7   8   3      143.79      157.16     13.39 o 
  -6   8   3       18.14       26.28      6.88 o 
  -5   8   3       11.13        7.94      6.70 o 
  -4   8   3        0.01       -0.87      2.72 o 
  -3   8   3      769.58      747.40     21.41 o 
  -2   8   3       62.55       49.76      5.38 o 
  -1   8   3      432.63      429.55     10.68 o 
   0   8   3      513.00      566.20     11.50 o 
   1   8   3      186.20      175.35      6.47 o 
   2   8   3      110.08      127.43      5.31 o 
   3   8   3       50.18       50.00      5.56 o 
   4   8   3       37.24       39.51      4.13 o 
   5   8   3       94.10       80.41      8.84 o 
   6   8   3        1.31        5.57      5.74 o 
   7   8   3       18.48       19.97      9.94 o 
  -8   9   3      475.19      456.49     28.31 o 
  -7   9   3      552.89      563.33     27.84 o 
  -6   9   3      767.93      792.23     32.04 o 
  -5   9   3     4575.44     4570.69    109.10 o 
  -4   9   3      977.63      954.88     28.27 o 
  -3   9   3     1851.31     1807.07     44.73 o 
  -2   9   3     4136.14     4074.41     64.29 o 
  -1   9   3     2541.55     2530.52     43.58 o 
   0   9   3     3402.06     3413.93     49.73 o 
   1   9   3     3556.02     3600.48     50.36 o 
   2   9   3     2344.65     2298.82     37.45 o 
   3   9   3     3506.56     3595.94     57.44 o 
   4   9   3     1360.37     1404.31     29.19 o 
   5   9   3     1135.05     1174.71     33.85 o 
   6   9   3      342.07      370.48     21.09 o 
   7   9   3      173.05      171.53     19.61 o 
  -8  10   3        7.16       16.60     20.26 o 
  -7  10   3        0.03        4.80     10.49 o 
  -6  10   3      121.34      108.12     11.69 o 
  -5  10   3       35.48       36.42      7.13 o 
  -4  10   3       25.79       34.86      6.39 o 
  -3  10   3      313.26      347.25     14.74 o 
  -2  10   3       28.54       34.76      3.87 o 
  -1  10   3       78.51       86.65      5.81 o 
   0  10   3      461.86      470.36     12.90 o 
   1  10   3       29.35       26.89      3.73 o 
   2  10   3      108.27      109.33      5.11 o 
   3  10   3      282.09      294.34      9.72 o 
   4  10   3      219.68      223.37      9.37 o 
   5  10   3      109.68       92.18      9.47 o 
   6  10   3        0.48       13.69     10.86 o 
   7  10   3        0.58       -4.49      8.71 o 
  -8  11   3      246.87      235.25     20.08 o 
  -7  11   3      200.73      210.37     17.71 o 
  -6  11   3      430.13      440.45     23.40 o 
  -5  11   3      468.63      462.42     19.50 o 
  -4  11   3     1824.53     1801.43     51.36 o 
  -3  11   3      458.00      453.73     18.76 o 
  -2  11   3     2505.54     2503.13     50.24 o 
  -1  11   3     3002.34     3034.20     57.51 o 
   0  11   3      546.24      630.07     17.55 o 
   1  11   3        5.72       16.76      2.92 o 
   2  11   3      317.58      303.69     11.10 o 
   3  11   3      101.98      117.06      7.54 o 
   4  11   3     2078.34     2022.57     45.57 o 
   5  11   3     1238.05     1193.36     45.23 o 
   6  11   3      663.16      638.50     34.62 o 
  -7  12   3       92.13       72.91     12.36 o 
  -6  12   3        1.98       -4.64      6.21 o 
  -5  12   3        1.56        3.36      4.28 o 
  -4  12   3      176.86      165.32     12.42 o 
  -3  12   3      112.22      115.93     10.14 o 
  -2  12   3      508.19      487.58     15.28 o 
  -1  12   3       31.45       29.70      4.19 o 
   0  12   3       53.93       43.10      4.48 o 
   1  12   3       49.18       49.39      4.76 o 
   2  12   3      649.06      591.10     16.40 o 
   3  12   3     1054.37     1060.77     28.43 o 
   4  12   3      151.37      142.91      9.54 o 
   5  12   3      272.89      246.84     23.96 o 
   6  12   3        0.60        6.11      7.33 o 
  -7  13   3      324.01      320.47     23.81 o 
  -6  13   3      999.01      996.96     42.56 o 
  -5  13   3      791.44      822.80     34.24 o 
  -4  13   3     1083.39     1061.58     38.07 o 
  -3  13   3     1511.20     1535.76     47.78 o 
  -2  13   3      209.94      223.91     14.13 o 
  -1  13   3     4466.85     4565.75     89.79 o 
   0  13   3     2191.04     2257.16     44.49 o 
   1  13   3     3181.81     3190.76     59.25 o 
   2  13   3     1923.18     2080.55     43.78 o 
   3  13   3     1764.51     1752.14     38.77 o 
   4  13   3      970.53      947.23     28.90 o 
   5  13   3      440.17      485.45     34.56 o 
   6  13   3      176.57      218.07     24.40 o 
  -7  14   3       19.89       55.33     12.37 o 
  -6  14   3       10.54       11.26      7.94 o 
  -5  14   3       57.05       50.61     10.07 o 
  -4  14   3       90.14      105.82     11.43 o 
  -3  14   3      149.60      123.46     11.89 o 
  -2  14   3      236.31      207.64     11.76 o 
  -1  14   3        4.88        6.63      3.25 o 
   0  14   3       30.04       31.90      4.63 o 
   1  14   3       11.45       15.74      6.03 o 
   2  14   3      133.24      120.87      8.67 o 
   3  14   3        4.50        3.23      4.07 o 
   4  14   3        7.48        8.05      6.47 o 
   5  14   3      157.94      159.76     20.94 o 
   6  14   3        3.39       -2.83      9.71 o 
  -6  15   3      367.74      373.28     23.88 o 
  -5  15   3      225.32      255.17     19.25 o 
  -4  15   3      702.12      718.36     30.76 o 
  -3  15   3      489.90      516.37     23.71 o 
  -2  15   3      995.84     1016.95     31.23 o 
  -1  15   3     1597.09     1573.58     45.20 o 
   0  15   3     2917.84     2860.81     58.91 o 
   1  15   3      753.22      762.18     22.27 o 
   2  15   3      988.49      998.16     31.84 o 
   3  15   3      323.53      311.87     16.45 o 
   4  15   3      580.16      598.27     25.87 o 
   5  15   3      330.89      333.23     29.87 o 
  -6  16   3        2.60       29.89     13.37 o 
  -5  16   3        7.34        4.01      6.71 o 
  -4  16   3        0.19       17.90     13.21 o 
  -3  16   3       64.39       82.04     11.49 o 
  -2  16   3       22.53       12.07      5.66 o 
  -1  16   3        7.04        3.10      3.63 o 
   0  16   3        4.33       18.08      6.20 o 
   1  16   3       64.03       82.65     13.57 o 
   2  16   3        7.75       10.42      7.14 o 
   3  16   3       55.19       35.57      8.02 o 
   4  16   3        0.20       -0.55      9.46 o 
  -5  17   3      674.88      646.94     34.21 o 
  -4  17   3      439.05      397.22     24.95 o 
  -3  17   3      741.63      750.05     33.93 o 
  -2  17   3      529.12      536.46     27.35 o 
  -1  17   3      872.83      868.14     26.63 o 
   0  17   3      787.19      793.74     29.45 o 
   1  17   3     1051.65      993.59     33.17 o 
   2  17   3      393.66      384.36     19.92 o 
   3  17   3      311.19      312.71     18.90 o 
   4  17   3      142.58      130.69     20.16 o 
  -4  18   3        0.84        8.33      7.91 o 
  -3  18   3       88.75       96.96     13.14 o 
  -2  18   3        0.38       -4.53      7.56 o 
  -1  18   3        1.08        9.77      6.14 o 
   0  18   3        1.54        7.98      6.12 o 
   1  18   3        0.05        3.91      8.82 o 
   2  18   3        0.11       11.70      6.41 o 
   3  18   3       17.18       23.10      9.00 o 
  -3  19   3      236.59      206.72     19.49 o 
  -2  19   3      818.12      759.72     36.01 o 
  -1  19   3      175.15      138.28     16.08 o 
   0  19   3      766.57      741.35     31.21 o 
   1  19   3      955.00     1011.01     39.32 o 
   2  19   3      517.39      490.32     24.99 o 
  -1  20   3       70.10       73.76     10.78 o 
   0  20   3        0.46       12.99      9.65 o 
  -9   0   4      337.00      326.08     37.01 o 
  -8   0   4      290.17      305.13     31.66 o 
  -7   0   4      138.83      140.73     18.12 o 
  -6   0   4      504.21      493.68     18.38 o 
  -5   0   4      684.80      665.07     21.08 o 
  -4   0   4     1836.31     1764.17     60.47 o 
  -3   0   4    13064.96    13019.48    483.10 o 
  -2   0   4     6182.95     5846.45    141.59 o 
  -1   0   4     1085.62     1203.53     22.62 o 
   0   0   4     1850.59     1831.35     31.84 o 
   1   0   4      227.26      180.97      7.91 o 
   2   0   4     1635.35     1563.37     54.04 o 
   3   0   4     5412.22     5574.71    177.27 o 
   4   0   4     1566.23     1671.51     76.68 o 
   5   0   4     1994.53     2048.07     99.79 o 
   6   0   4       93.90       97.93     19.32 o 
   7   0   4      170.63      158.25     27.90 o 
   8   0   4      269.19      205.01     34.95 o 
  -9   1   4        2.27        4.54      7.81 o 
  -8   1   4       28.16       37.73     10.36 o 
  -7   1   4        5.64        8.54      8.02 o 
  -6   1   4        1.62        8.15      5.68 o 
  -5   1   4        6.00        9.93      2.79 o 
  -4   1   4       32.42       43.84      3.42 o 
  -3   1   4       32.93       48.14      4.52 o 
  -2   1   4        0.20        3.85      2.11 o 
  -1   1   4      267.95      295.77      5.60 o 
   0   1   4     1949.36     2145.14     28.59 o 
   1   1   4      376.39      409.33      7.18 o 
   2   1   4      142.03      171.82      4.38 o 
   3   1   4       28.09       31.73      5.20 o 
   4   1   4       59.72       63.71     11.46 o 
   5   1   4        1.22       -0.74      5.42 o 
   6   1   4        5.62       -0.85      5.87 o 
   7   1   4        9.41        9.63      7.29 o 
   8   1   4        7.92        7.77     10.33 o 
  -9   2   4      273.87      257.00     56.30 o 
  -8   2   4      278.71      301.15     22.23 o 
  -7   2   4      419.11      424.82     17.96 o 
  -6   2   4     1407.81     1391.00     37.93 o 
  -5   2   4     2064.37     1995.59     44.88 o 
  -4   2   4     6786.46     7055.41    137.97 o 
  -3   2   4    10968.87    11167.36    114.25 o 
  -2   2   4     7600.42     7397.88    304.85 o 
  -1   2   4     4589.92     4644.38    112.43 o 
   0   2   4     3178.56     3113.26     51.78 o 
   1   2   4     3556.53     3336.03     91.94 o 
   2   2   4     8118.37     8174.80    101.05 o 
   3   2   4     3486.18     3411.16     57.35 o 
   4   2   4     4263.08     4441.23    117.67 o 
   5   2   4     1304.02     1360.70     52.23 o 
   6   2   4      498.05      510.47     28.02 o 
   7   2   4      186.15      191.11     20.43 o 
   8   2   4      634.65      633.60     41.18 o 
  -9   3   4        0.25       15.76     14.37 o 
  -8   3   4       24.82       26.40     10.06 o 
  -7   3   4       37.01       45.09      9.94 o 
  -6   3   4     1343.88     1286.59     37.63 o 
  -5   3   4      284.06      285.19     12.22 o 
  -4   3   4      229.52      258.32      9.77 o 
  -3   3   4        0.07        3.58      4.21 o 
  -2   3   4       47.77       56.30      3.74 o 
  -1   3   4     3880.04     4120.67     50.86 o 
   0   3   4       10.87       14.08      1.38 o 
   1   3   4       55.79       54.69      4.12 o 
   2   3   4       39.99       26.33      2.47 o 
   3   3   4      754.32      866.16     19.93 o 
   4   3   4       81.27       70.35      6.85 o 
   5   3   4       36.10       31.67      6.30 o 
   6   3   4       45.57       71.89     13.88 o 
   7   3   4       12.15        6.42      8.20 o 
   8   3   4      164.24      145.26     21.95 o 
  -9   4   4      365.23      359.23     34.92 o 
  -8   4   4      845.86      782.46     34.22 o 
  -7   4   4      761.40      769.00     29.86 o 
  -6   4   4      458.47      456.16     19.21 o 
  -5   4   4     1792.87     1812.07     45.05 o 
  -4   4   4     1380.55     1352.11     32.82 o 
  -3   4   4     8777.85     9233.06    181.63 o 
  -2   4   4     8905.59     9077.40    125.56 o 
  -1   4   4     2414.18     2353.98     31.41 o 
   0   4   4       53.23       31.22      1.82 o 
   1   4   4      823.78      649.28     10.58 o 
   2   4   4      723.60      563.41     22.93 o 
   3   4   4     1449.64     1371.77     33.67 o 
   4   4   4     2258.51     2355.72     52.09 o 
   5   4   4     1950.29     2046.13     71.90 o 
   6   4   4      114.84      112.79     14.60 o 
   7   4   4      361.87      345.35     28.34 o 
   8   4   4      167.00      176.02     23.56 o 
  -9   5   4        0.03        3.82      9.36 o 
  -8   5   4       50.71       41.71     13.53 o 
  -7   5   4       82.57       89.00     12.96 o 
  -6   5   4        9.19       16.56      8.11 o 
  -5   5   4      256.96      258.18     12.71 o 
  -4   5   4     1168.58     1300.46     33.88 o 
  -3   5   4      404.09      441.36     15.29 o 
  -2   5   4        9.12       16.60      1.26 o 
  -1   5   4        4.48       14.42      1.41 o 
   0   5   4     1295.21     1480.66     29.60 o 
   1   5   4      721.49      806.51     13.32 o 
   2   5   4      152.17      158.30      4.53 o 
   3   5   4      239.16      271.29     13.66 o 
   4   5   4      172.94      172.40     15.35 o 
   5   5   4      298.95      297.02     13.51 o 
   6   5   4       89.70       77.04     10.88 o 
   7   5   4        0.82       -2.44      7.39 o 
   8   5   4        6.15       21.12     28.35 o 
  -9   6   4      200.70      224.78     41.57 o 
  -8   6   4      421.76      402.94     23.95 o 
  -7   6   4      470.39      557.91     25.46 o 
  -6   6   4      597.66      612.51     25.98 o 
  -5   6   4      306.03      307.16     14.36 o 
  -4   6   4     1717.20     1753.43     42.97 o 
  -3   6   4     1522.90     1488.01     47.48 o 
  -2   6   4    11567.39    12169.65    463.65 o 
  -1   6   4     1318.42     1107.26     50.76 o 
   0   6   4     2576.34     2565.07     31.39 o 
   1   6   4     8360.71     8525.70     92.61 o 
   2   6   4     3235.48     3262.10     46.14 o 
   3   6   4     2337.19     2370.11     37.31 o 
   4   6   4     2501.25     2561.11     77.95 o 
   5   6   4      593.02      572.83     28.73 o 
   6   6   4      514.58      536.96     32.48 o 
   7   6   4       81.31       68.92     21.95 o 
  -9   7   4       39.21       33.12     13.30 o 
  -8   7   4        0.15        4.17      6.41 o 
  -7   7   4       26.34       27.66     15.62 o 
  -6   7   4        1.97       -1.96      4.32 o 
  -5   7   4       37.66       45.81      7.57 o 
  -4   7   4      194.11      197.55     10.67 o 
  -3   7   4       92.96       94.26      6.58 o 
  -2   7   4     1411.76     1521.38     27.54 o 
  -1   7   4      487.62      548.76     12.20 o 
   0   7   4      871.25      997.53     15.53 o 
   1   7   4       36.38       26.29      2.77 o 
   2   7   4        2.04        1.07      1.75 o 
   3   7   4        9.17       15.07      2.84 o 
   4   7   4        1.04       12.15      9.38 o 
   5   7   4      147.20      142.00     11.54 o 
   6   7   4        6.02        4.70      7.10 o 
   7   7   4        5.48        5.74      8.43 o 
  -8   8   4       76.04       91.96     12.73 o 
  -7   8   4     1345.13     1431.60     51.41 o 
  -6   8   4      769.67      786.83     29.57 o 
  -5   8   4      864.84      865.28     29.02 o 
  -4   8   4     1149.84     1166.47     33.25 o 
  -3   8   4     2886.65     2915.62     71.21 o 
  -2   8   4     3026.86     2907.89     45.52 o 
  -1   8   4     4918.35     5041.78     75.19 o 
   0   8   4     1558.07     1475.25     22.01 o 
   1   8   4     7829.48     7963.58     98.21 o 
   2   8   4     3877.92     4092.48     58.99 o 
   3   8   4     1816.46     1779.70     31.61 o 
   4   8   4     1121.04     1106.15     34.07 o 
   5   8   4      981.14      990.33     33.14 o 
   6   8   4      762.83      801.45     42.38 o 
   7   8   4      128.60      123.46     34.12 o 
  -8   9   4       28.31       32.00     15.01 o 
  -7   9   4       55.06       48.11      9.81 o 
  -6   9   4        0.01       -5.46      5.55 o 
  -5   9   4       18.79       30.31      6.67 o 
  -4   9   4      369.27      353.47     15.16 o 
  -3   9   4       16.40       20.55      4.57 o 
  -2   9   4     1170.55     1127.72     23.06 o 
  -1   9   4       10.20       11.96      4.77 o 
   0   9   4       50.68       52.67      3.17 o 
   1   9   4      397.66      419.42      9.96 o 
   2   9   4        1.21        3.07      2.21 o 
   3   9   4       23.75       26.84      3.78 o 
   4   9   4        4.77       28.70      4.92 o 
   5   9   4       44.41       56.74      8.56 o 
   6   9   4       16.05       59.10     17.44 o 
   7   9   4       42.12       28.75     15.06 o 
  -8  10   4      163.32      191.48     18.11 o 
  -7  10   4      607.28      602.42     31.01 o 
  -6  10   4     1993.73     1939.80     79.44 o 
  -5  10   4      240.38      250.66     19.41 o 
  -4  10   4     1183.58     1184.84     55.07 o 
  -3  10   4      963.97      945.77     41.14 o 
  -2  10   4     2436.45     2481.58     46.22 o 
  -1  10   4     1011.89      998.23     20.10 o 
   0  10   4     2472.05     2583.71     62.14 o 
   1  10   4     3944.83     3962.37     58.97 o 
   2  10   4     2695.75     2755.88     46.63 o 
   3  10   4      698.16      685.96     17.24 o 
   4  10   4      132.25      151.11     10.10 o 
   5  10   4      460.48      466.51     23.00 o 
   6  10   4      590.37      583.80     35.50 o 
   7  10   4      134.37      129.12     27.87 o 
  -8  11   4        8.31        5.04      7.49 o 
  -7  11   4       19.95        9.75      7.48 o 
  -6  11   4       44.80       44.03     15.50 o 
  -5  11   4       85.31       79.33     10.07 o 
  -4  11   4      516.93      497.46     20.70 o 
  -3  11   4      101.82       93.75     10.34 o 
  -2  11   4      153.37      151.64      7.45 o 
  -1  11   4      120.02      122.82      6.47 o 
   0  11   4        1.06        0.86      2.18 o 
   1  11   4       26.72       26.72      4.17 o 
   2  11   4      196.98      182.58      8.12 o 
   3  11   4       10.31       15.24      3.44 o 
   4  11   4        0.22        0.01      3.47 o 
   5  11   4       31.40       50.18      8.57 o 
   6  11   4       65.19       58.46     13.17 o 
  -7  12   4      499.94      504.05     28.05 o 
  -6  12   4      984.56      976.59     40.87 o 
  -5  12   4     1291.41     1288.72     46.17 o 
  -4  12   4        7.95       30.17      7.47 o 
  -3  12   4     1674.59     1723.16     51.08 o 
  -2  12   4      696.15      653.50     18.54 o 
  -1  12   4      667.52      664.51     17.54 o 
   0  12   4     1883.50     1917.54     50.51 o 
   1  12   4     1863.20     1941.88     39.28 o 
   2  12   4     2675.10     2600.70     54.60 o 
   3  12   4      345.01      362.71     13.61 o 
   4  12   4       88.21       82.67     12.13 o 
   5  12   4      624.24      603.51     33.80 o 
  -7  13   4        1.37        4.43      7.33 o 
  -6  13   4       91.62       83.44     12.61 o 
  -5  13   4      166.35      149.54     14.26 o 
  -4  13   4      469.43      437.17     20.66 o 
  -3  13   4      162.53      166.45     12.78 o 
  -2  13   4      213.40      204.10     10.11 o 
  -1  13   4       19.62       23.97      4.82 o 
   0  13   4      193.91      189.79      9.40 o 
   1  13   4       28.07       30.06      4.87 o 
   2  13   4      161.01      122.67      8.30 o 
   3  13   4       27.29       29.39      5.88 o 
   4  13   4        0.80       16.87     17.54 o 
   5  13   4       86.56       64.22     12.83 o 
  -7  14   4      168.57      193.22     20.28 o 
  -6  14   4      705.50      730.02     36.82 o 
  -5  14   4      602.98      575.67     29.57 o 
  -4  14   4      556.25      546.60     26.40 o 
  -3  14   4     1482.73     1479.98     49.56 o 
  -2  14   4     2567.83     2606.90     61.03 o 
  -1  14   4     2262.05     2222.03     46.87 o 
   0  14   4     1447.56     1559.83     36.95 o 
   1  14   4     1893.35     1897.40     63.41 o 
   2  14   4     2068.98     2116.83     57.44 o 
   3  14   4      431.50      451.05     16.81 o 
   4  14   4      677.18      674.14     41.07 o 
   5  14   4     1073.52     1089.40     87.41 o 
  -6  15   4        0.06       10.01     11.22 o 
  -5  15   4       14.32        1.38      5.87 o 
  -4  15   4       13.11       13.37      7.31 o 
  -3  15   4        8.59       17.47     10.76 o 
  -2  15   4        0.96       14.89     11.85 o 
  -1  15   4       83.02       76.44      9.86 o 
   0  15   4       13.49       18.37      5.14 o 
   1  15   4       11.58       12.08      4.53 o 
   2  15   4        7.39       16.67      8.06 o 
   3  15   4       60.15       65.12      8.78 o 
   4  15   4        5.51       16.47     11.45 o 
   5  15   4       15.85        5.39      9.87 o 
  -6  16   4      440.62      430.62     28.21 o 
  -5  16   4      469.95      488.79     28.60 o 
  -4  16   4      205.34      225.91     23.01 o 
  -3  16   4      512.75      566.50     28.36 o 
  -2  16   4     1174.06     1176.43     44.62 o 
  -1  16   4      649.25      655.09     21.51 o 
   0  16   4      736.43      756.80     23.72 o 
   1  16   4      714.41      694.19     22.62 o 
   2  16   4      578.74      571.94     24.41 o 
   3  16   4      292.16      281.19     16.95 o 
   4  16   4      209.64      221.48     31.94 o 
  -5  17   4       10.39       10.45      8.35 o 
  -4  17   4       64.78       52.07     11.42 o 
  -3  17   4        3.57       15.30     10.30 o 
  -2  17   4        4.98        7.59      4.78 o 
  -1  17   4       62.17       71.41      8.22 o 
   0  17   4       13.41       12.94      5.99 o 
   1  17   4       35.26       38.02      7.97 o 
   2  17   4        0.14        4.07      5.54 o 
   3  17   4       15.11        5.13      7.65 o 
  -4  18   4      457.54      426.53     28.36 o 
  -3  18   4      346.66      322.32     23.05 o 
  -2  18   4      642.15      649.80     33.81 o 
  -1  18   4      876.02      932.25     42.43 o 
   0  18   4      241.25      232.35     16.14 o 
   1  18   4      391.93      382.30     21.62 o 
   2  18   4      165.63      130.91     13.13 o 
   3  18   4      321.04      318.67     30.16 o 
  -3  19   4        0.07        9.07      8.18 o 
  -2  19   4      122.45      138.69     16.78 o 
  -1  19   4       28.01       27.29     10.14 o 
   0  19   4       36.77       48.57      9.93 o 
   1  19   4        0.18       22.15      8.08 o 
  -9   1   5      118.60      125.84     18.15 o 
  -8   1   5      474.39      460.37     28.37 o 
  -7   1   5      660.63      617.42     31.22 o 
  -6   1   5      847.69      837.70     25.86 o 
  -5   1   5     1005.04      962.56     23.65 o 
  -4   1   5      623.51      567.37     14.94 o 
  -3   1   5     7105.00     6899.28    435.56 o 
  -2   1   5     7921.91     8239.21    178.54 o 
  -1   1   5     1553.71     1423.80     20.46 o 
   0   1   5     3616.99     3559.94     48.44 o 
   1   1   5     6891.41     6824.92     79.53 o 
   2   1   5     3347.71     3479.95     79.29 o 
   3   1   5     1621.07     1555.08     47.03 o 
   4   1   5     1814.75     1837.39     61.59 o 
   5   1   5     2272.66     2378.62     85.02 o 
   6   1   5      632.45      625.71     34.48 o 
   7   1   5      217.07      229.07     18.97 o 
  -9   2   5       10.21       17.80     10.05 o 
  -8   2   5        6.91        9.21      6.27 o 
  -7   2   5        1.68       -3.78      3.85 o 
  -6   2   5       22.60       18.24      4.59 o 
  -5   2   5      115.53      130.29      7.77 o 
  -4   2   5       11.12       -0.27      2.15 o 
  -3   2   5      671.65      785.17     51.47 o 
  -2   2   5      828.91      874.65     17.42 o 
  -1   2   5       83.49       94.74      3.35 o 
   0   2   5      249.00      222.26      5.86 o 
   1   2   5      617.21      677.16     13.32 o 
   2   2   5      409.84      430.15      9.36 o 
   3   2   5       14.95       16.70      5.03 o 
   4   2   5        1.93        0.02      3.52 o 
   5   2   5       52.82       47.48      8.45 o 
   6   2   5      186.38      167.96     15.72 o 
   7   2   5       40.57       53.50     34.33 o 
  -9   3   5      388.39      304.54     54.92 o 
  -8   3   5      529.58      505.52     31.74 o 
  -7   3   5     1705.64     1626.76     49.00 o 
  -6   3   5     1829.06     1741.37     46.09 o 
  -5   3   5     1415.58     1389.59     36.58 o 
  -4   3   5     1500.55     1548.18     65.24 o 
  -3   3   5     3482.90     3472.32     91.39 o 
  -2   3   5     5776.71     5694.22     79.41 o 
  -1   3   5      253.86      192.24      4.90 o 
   0   3   5     6195.56     6153.95     68.52 o 
   1   3   5     6881.67     6638.45    273.08 o 
   2   3   5     4027.15     4096.73     66.36 o 
   3   3   5     1827.89     1943.69     56.67 o 
   4   3   5     1140.70     1138.10     42.95 o 
   5   3   5      844.11      777.53     58.99 o 
   6   3   5      647.23      658.95     38.76 o 
   7   3   5       83.23      101.54     17.34 o 
  -9   4   5       18.80       14.48     22.91 o 
  -8   4   5      118.40      101.44     11.41 o 
  -7   4   5       98.96       96.37     10.21 o 
  -6   4   5      159.84      160.74     11.16 o 
  -5   4   5      325.14      320.03     14.24 o 
  -4   4   5        0.37        8.25      4.30 o 
  -3   4   5      101.68      133.09      7.46 o 
  -2   4   5        2.85       14.43      3.00 o 
  -1   4   5      729.87      837.48     13.98 o 
   0   4   5     1453.52     1567.13     24.12 o 
   1   4   5       36.24       33.75      3.07 o 
   2   4   5       43.91       44.36      3.33 o 
   3   4   5      193.05      196.05      8.21 o 
   4   4   5        6.82       13.73      6.02 o 
   5   4   5       10.93       20.20     14.37 o 
   6   4   5      131.19      127.79     16.78 o 
   7   4   5       59.83       50.29     14.37 o 
  -9   5   5      120.70      114.58     18.87 o 
  -8   5   5       11.35       24.57      7.95 o 
  -7   5   5      490.35      513.53     24.19 o 
  -6   5   5     1293.97     1319.79     47.77 o 
  -5   5   5      809.72      804.31     25.65 o 
  -4   5   5     4084.79     4440.18    168.96 o 
  -3   5   5     4503.37     4607.69     88.52 o 
  -2   5   5     1389.70     1310.62     25.27 o 
  -1   5   5     3563.05     3570.83     45.84 o 
   0   5   5      911.34      831.67     17.27 o 
   1   5   5     4101.99     3902.68     50.79 o 
   2   5   5     1446.46     1454.29     40.65 o 
   3   5   5      928.20      929.27     23.98 o 
   4   5   5      448.46      473.04     17.35 o 
   5   5   5     1265.26     1331.43     55.71 o 
   6   5   5      647.28      673.42     39.21 o 
   7   5   5      348.68      340.10     29.94 o 
  -9   6   5       18.71       45.07     15.13 o 
  -8   6   5        7.23       22.35     15.56 o 
  -7   6   5        2.92        8.73     11.53 o 
  -6   6   5        5.91       20.03      7.67 o 
  -5   6   5       16.68       16.14      4.91 o 
  -4   6   5      297.87      326.84     14.54 o 
  -3   6   5       82.06       77.27      7.07 o 
  -2   6   5     1373.44     1401.09     58.64 o 
  -1   6   5      134.88      145.45      4.31 o 
   0   6   5      343.16      327.44     10.51 o 
   1   6   5      103.73      109.82      7.67 o 
   2   6   5      178.27      170.69      5.60 o 
   3   6   5        0.11        5.79      6.53 o 
   4   6   5       85.16       86.64      8.11 o 
   5   6   5        5.12        0.93      6.90 o 
   6   6   5       59.52       53.57     12.51 o 
   7   6   5        0.85       -5.36      9.06 o 
  -9   7   5      281.10      239.41     26.91 o 
  -8   7   5      105.26       95.24     12.78 o 
  -7   7   5      361.65      405.97     22.05 o 
  -6   7   5      950.40      979.88     34.67 o 
  -5   7   5      660.70      691.78     26.36 o 
  -4   7   5     2467.78     2643.26     65.98 o 
  -3   7   5     3218.66     3412.75     74.33 o 
  -2   7   5     2980.16     3009.61     62.65 o 
  -1   7   5     4173.20     4347.34     56.25 o 
   0   7   5     3789.10     3982.33     56.01 o 
   1   7   5     3854.66     3914.20     57.39 o 
   2   7   5     3473.58     3546.31     54.76 o 
   3   7   5      484.91      526.47     17.50 o 
   4   7   5     2051.19     2071.64     83.91 o 
   5   7   5      519.85      511.53     29.74 o 
   6   7   5      376.96      401.34     29.54 o 
   7   7   5      323.80      301.15     28.08 o 
  -8   8   5        5.26        3.91      5.88 o 
  -7   8   5       37.30       35.74     10.35 o 
  -6   8   5        0.03        0.20      3.67 o 
  -5   8   5       30.25       27.70      6.42 o 
  -4   8   5       32.63       37.17      6.41 o 
  -3   8   5      276.46      270.94     12.17 o 
  -2   8   5       13.06       10.82      4.44 o 
  -1   8   5       46.95       46.34      4.32 o 
   0   8   5      348.53      400.42     10.01 o 
   1   8   5       28.47       29.50      3.81 o 
   2   8   5      134.33      148.63      6.16 o 
   3   8   5        0.09        9.08      6.44 o 
   4   8   5        0.31       -4.31      4.31 o 
   5   8   5       47.83       66.55     11.85 o 
   6   8   5        3.72        0.53      5.26 o 
   7   8   5        5.07       24.68     15.30 o 
  -8   9   5      396.05      402.20     26.01 o 
  -7   9   5      194.22      186.59     15.84 o 
  -6   9   5      947.72      969.14     37.06 o 
  -5   9   5     1309.26     1339.57     42.46 o 
  -4   9   5     1026.05     1094.82     52.21 o 
  -3   9   5     1839.28     1808.82     47.25 o 
  -2   9   5     1942.84     1945.53     47.01 o 
  -1   9   5     3031.71     3106.05     49.79 o 
   0   9   5     3614.58     3717.45     52.49 o 
   1   9   5     4587.08     4544.68     66.37 o 
   2   9   5     1424.21     1432.97     30.03 o 
   3   9   5      849.11      843.68     26.62 o 
   4   9   5     1312.89     1339.57     41.37 o 
   5   9   5      606.71      606.26     34.14 o 
   6   9   5      302.56      317.60     33.04 o 
  -8  10   5       15.74       47.38     13.55 o 
  -7  10   5       36.19       52.48     10.74 o 
  -6  10   5      183.56      173.39     14.64 o 
  -5  10   5       62.32       59.49      7.78 o 
  -4  10   5       10.45       16.91      5.00 o 
  -3  10   5       11.88       24.57      5.61 o 
  -2  10   5      560.22      552.47     15.52 o 
  -1  10   5      784.18      802.50     18.15 o 
   0  10   5      206.39      204.38      7.05 o 
   1  10   5      371.76      372.47     10.35 o 
   2  10   5      131.92      131.65      6.43 o 
   3  10   5        2.24        7.01      3.42 o 
   4  10   5       16.13        7.61      5.13 o 
   5  10   5        0.03        5.47      7.16 o 
   6  10   5        6.44        6.85      8.69 o 
  -8  11   5      174.44      181.25     18.88 o 
  -7  11   5      308.78      307.40     22.26 o 
  -6  11   5      254.39      250.08     17.82 o 
  -5  11   5     1091.99     1065.59     39.71 o 
  -4  11   5     1712.83     1786.17     54.13 o 
  -3  11   5     2306.77     2289.35     73.56 o 
  -2  11   5     2451.43     2474.72     49.83 o 
  -1  11   5     1595.97     1635.34     32.85 o 
   0  11   5      770.84      795.58     18.94 o 
   1  11   5      134.84      136.80      6.38 o 
   2  11   5        4.78       14.22      3.43 o 
   3  11   5      178.85      177.74     15.80 o 
   4  11   5      702.00      713.23     28.59 o 
   5  11   5      562.00      572.17     34.10 o 
   6  11   5      326.55      308.84     27.05 o 
  -7  12   5       43.67       37.94     15.31 o 
  -6  12   5       60.93       68.82     14.17 o 
  -5  12   5        0.70       -5.06      7.04 o 
  -4  12   5      100.90       94.72     10.84 o 
  -3  12   5      115.14      115.89     15.31 o 
  -2  12   5      240.20      245.75     10.91 o 
  -1  12   5     1102.57     1087.25     25.48 o 
   0  12   5     1065.91     1085.78     26.09 o 
   1  12   5      496.87      464.40     15.97 o 
   2  12   5      164.19      153.42      8.17 o 
   3  12   5      209.00      188.88     10.21 o 
   4  12   5      175.31      185.51     14.60 o 
   5  12   5       13.56       29.49     20.65 o 
   6  12   5        2.36        2.03     11.74 o 
  -7  13   5      369.71      385.21     26.78 o 
  -6  13   5      573.93      554.03     37.30 o 
  -5  13   5      821.12      865.43     37.09 o 
  -4  13   5      701.77      678.20     28.48 o 
  -3  13   5      510.21      493.52     28.22 o 
  -2  13   5      742.29      744.35     24.13 o 
  -1  13   5      698.75      690.33     19.81 o 
   0  13   5     4453.26     4510.49    125.25 o 
   1  13   5     2673.67     2737.72     55.88 o 
   2  13   5     1544.72     1604.42     41.51 o 
   3  13   5     1888.78     1786.90     46.65 o 
   4  13   5      406.41      393.34     37.78 o 
  -7  14   5       25.43       12.40      9.39 o 
  -6  14   5       10.31       22.16      9.49 o 
  -5  14   5        3.02       -3.12      5.90 o 
  -4  14   5        0.02       11.62      6.81 o 
  -3  14   5       72.20       55.10      9.58 o 
  -2  14   5       72.04       73.97      9.60 o 
  -1  14   5       82.00       85.77     10.90 o 
   0  14   5       82.93       93.05     15.47 o 
   1  14   5        6.26       13.22      8.17 o 
   2  14   5        4.87       17.11      6.19 o 
   3  14   5       84.19       80.35     10.08 o 
   4  14   5        0.98       22.76     20.95 o 
  -6  15   5      324.36      340.61     25.06 o 
  -5  15   5      678.35      661.57     32.40 o 
  -4  15   5      838.52      864.84     42.41 o 
  -3  15   5     1031.65     1105.39     43.99 o 
  -2  15   5      523.06      546.66     21.56 o 
  -1  15   5      647.51      639.02     20.21 o 
   0  15   5     1364.65     1380.95     35.83 o 
   1  15   5      985.47     1079.86     43.54 o 
   2  15   5      750.00      721.09     23.51 o 
   3  15   5      894.68      932.72     41.42 o 
   4  15   5      530.14      491.60     35.36 o 
  -5  16   5        6.28       27.50     12.92 o 
  -4  16   5        0.13       30.44      9.31 o 
  -3  16   5       45.48       46.46     10.25 o 
  -2  16   5       15.13       31.94     11.40 o 
  -1  16   5       28.53       38.17     10.51 o 
   0  16   5       37.04       39.43      6.13 o 
   1  16   5       25.99       27.75      6.22 o 
   2  16   5      142.76      160.02     21.29 o 
   3  16   5        4.04       27.77     13.79 o 
   4  16   5        1.97        4.43      7.28 o 
  -5  17   5      317.10      307.83     24.51 o 
  -4  17   5      573.32      561.90     31.57 o 
  -3  17   5      564.34      596.43     31.80 o 
  -2  17   5      158.05      158.29     16.29 o 
  -1  17   5      408.86      362.94     18.39 o 
   0  17   5      485.23      467.04     19.05 o 
   1  17   5      709.74      676.06     28.14 o 
   2  17   5      613.50      615.51     28.09 o 
   3  17   5      206.79      226.93     21.84 o 
  -4  18   5      138.56      126.65     16.79 o 
  -3  18   5       35.07       33.24     10.71 o 
  -2  18   5       30.38       50.83     11.13 o 
  -1  18   5       13.94       24.98     12.19 o 
   0  18   5        8.20       17.47     12.52 o 
   1  18   5        7.73       17.01      7.27 o 
   2  18   5       58.74       69.90     19.53 o 
  -2  19   5      460.33      469.31     30.32 o 
  -1  19   5      267.05      285.36     23.60 o 
   0  19   5      511.78      532.28     31.68 o 
  -9   0   6      118.72       90.91     23.11 o 
  -8   0   6      475.85      401.07     39.07 o 
  -7   0   6     1473.81     1426.90     82.87 o 
  -6   0   6      388.55      347.03     27.23 o 
  -5   0   6     1349.26     1309.16     36.19 o 
  -4   0   6     2392.33     2317.59     65.66 o 
  -3   0   6     2743.42     2667.34     88.55 o 
  -2   0   6     7854.26     8030.38    144.17 o 
  -1   0   6     4291.76     4207.53     79.83 o 
   0   0   6    16072.04    16883.96    270.23 o 
   1   0   6     1542.49     1428.43     53.80 o 
   2   0   6      612.56      606.27     31.19 o 
   3   0   6     3155.08     3180.01    125.70 o 
   4   0   6     2750.97     2965.09    133.31 o 
   5   0   6      732.19      796.88     56.23 o 
   6   0   6      219.28      274.34     33.89 o 
   7   0   6       25.80       42.73     20.18 o 
  -9   1   6        1.77        0.67      8.03 o 
  -8   1   6       21.67       20.50     10.01 o 
  -7   1   6       13.54       28.00     10.59 o 
  -6   1   6        5.53       11.54      6.73 o 
  -5   1   6       46.16       51.17      5.02 o 
  -4   1   6       52.51       60.41      4.50 o 
  -3   1   6      484.65      517.14     18.66 o 
  -2   1   6        9.32       18.08      2.40 o 
  -1   1   6      984.35     1069.05     18.39 o 
   0   1   6       14.04       17.03      1.91 o 
   1   1   6      134.11      152.28      7.03 o 
   2   1   6      176.96      198.45     14.22 o 
   3   1   6        0.08       12.67      6.98 o 
   4   1   6      585.45      582.25     26.97 o 
   5   1   6       93.74       98.68     13.95 o 
   6   1   6       41.94       49.15     15.70 o 
   7   1   6        1.20       -3.00      8.33 o 
  -9   2   6      148.82      153.69     19.39 o 
  -8   2   6      349.97      344.86     25.43 o 
  -7   2   6     1211.23     1144.56     42.81 o 
  -6   2   6      467.75      489.02     25.09 o 
  -5   2   6      231.84      187.89     21.94 o 
  -4   2   6     1219.56     1246.56     30.82 o 
  -3   2   6     1063.80     1060.55     25.30 o 
  -2   2   6     2602.97     2420.28     42.48 o 
  -1   2   6    11001.51    11344.79    131.21 o 
   0   2   6     8222.15     8700.82    245.09 o 
   1   2   6     4268.71     4462.27     89.76 o 
   2   2   6        3.64        3.86      2.89 o 
   3   2   6     1464.78     1449.85     46.87 o 
   4   2   6     1389.08     1425.63     52.44 o 
   5   2   6      985.59      982.50     42.05 o 
   6   2   6      383.33      415.39     30.39 o 
   7   2   6      399.96      384.48     33.78 o 
  -9   3   6       57.38       49.82     13.53 o 
  -8   3   6       42.79       44.92     15.85 o 
  -7   3   6        1.28        6.11     11.00 o 
  -6   3   6      255.21      238.34     17.22 o 
  -5   3   6       51.33       56.49      6.15 o 
  -4   3   6      333.22      330.92     13.12 o 
  -3   3   6      228.02      271.00     10.72 o 
  -2   3   6      796.98      877.72     19.25 o 
  -1   3   6       47.95       76.18      3.67 o 
   0   3   6     1564.30     1829.79     31.85 o 
   1   3   6       46.56       58.66      3.99 o 
   2   3   6       16.24       15.88      2.48 o 
   3   3   6       60.36       47.00      7.71 o 
   4   3   6      126.90       96.28     10.42 o 
   5   3   6        8.34        9.09      7.35 o 
   6   3   6      498.29      497.72     33.85 o 
   7   3   6        1.20        7.24     10.17 o 
  -9   4   6      195.32      204.22     23.79 o 
  -8   4   6     1044.94     1013.65     54.47 o 
  -7   4   6      949.62      898.21     33.85 o 
  -6   4   6     1265.70     1255.62     38.55 o 
  -5   4   6      719.08      743.91     29.10 o 
  -4   4   6     2129.51     2213.77     53.87 o 
  -3   4   6     4457.98     4741.11    114.07 o 
  -2   4   6     4534.79     4731.83     76.35 o 
  -1   4   6     5546.46     5535.24     71.62 o 
   0   4   6     5269.53     5220.63     66.51 o 
   1   4   6      566.81      454.33     26.42 o 
   2   4   6      196.30      158.08      6.81 o 
   3   4   6      275.26      261.97     23.38 o 
   4   4   6     3146.67     3271.97    137.24 o 
   5   4   6      790.77      789.90     37.42 o 
   6   4   6      160.38      184.63     23.89 o 
   7   4   6      304.12      292.77     30.44 o 
  -9   5   6       66.90       69.28     16.13 o 
  -8   5   6       59.87       44.14     12.10 o 
  -7   5   6       10.74       11.57     10.33 o 
  -6   5   6      125.93      113.12      9.49 o 
  -5   5   6      150.94      147.23     10.45 o 
  -4   5   6      473.03      483.48     20.45 o 
  -3   5   6        2.59       13.09      3.45 o 
  -2   5   6       51.25       65.22      7.85 o 
  -1   5   6      687.01      771.26     14.98 o 
   0   5   6       71.85       99.88      5.71 o 
   1   5   6        2.83        6.42      2.16 o 
   2   5   6        0.29       -1.90      3.33 o 
   3   5   6        6.57        4.34      4.63 o 
   4   5   6      494.82      464.91     24.23 o 
   5   5   6      281.91      260.63     21.40 o 
   6   5   6       78.31       58.40     16.26 o 
   7   5   6       67.44       75.49     21.12 o 
  -9   6   6      119.62      136.91     20.92 o 
  -8   6   6      512.30      492.69     30.23 o 
  -7   6   6      842.85      769.68     31.05 o 
  -6   6   6      805.71      769.19     71.17 o 
  -5   6   6      817.18      855.97     44.57 o 
  -4   6   6      676.60      623.45     21.06 o 
  -3   6   6     2809.70     2814.47     88.69 o 
  -2   6   6     1035.12     1030.77     38.44 o 
  -1   6   6     2875.18     2810.38     64.29 o 
   0   6   6     3927.82     4027.95     58.33 o 
   1   6   6     3169.40     3203.38     48.28 o 
   2   6   6      707.94      701.42     26.74 o 
   3   6   6     1369.28     1354.38     35.40 o 
   4   6   6     2662.04     2637.70    127.11 o 
   5   6   6     1045.71     1063.98     50.60 o 
   6   6   6      359.08      349.21     26.73 o 
   7   6   6      201.85      203.67     25.18 o 
  -9   7   6       83.25       64.10     22.41 o 
  -8   7   6       48.52       44.70     10.20 o 
  -7   7   6        0.85        9.26      9.07 o 
  -6   7   6       24.57       36.13      8.41 o 
  -5   7   6       88.33       99.37     14.64 o 
  -4   7   6      147.13      148.31      9.59 o 
  -3   7   6      403.31      441.19     20.19 o 
  -2   7   6       33.71       62.32      6.98 o 
  -1   7   6        6.21        3.12      1.85 o 
   0   7   6       59.87       61.93      4.01 o 
   1   7   6       94.13       83.21      4.69 o 
   2   7   6      505.95      496.17     16.55 o 
   3   7   6      879.67      918.02     36.70 o 
   4   7   6        0.10        6.62      8.98 o 
   5   7   6        1.90        1.82      6.38 o 
   6   7   6       14.47        4.39     11.52 o 
  -8   8   6      276.14      275.42     20.93 o 
  -7   8   6      495.24      483.27     25.62 o 
  -6   8   6      794.08      829.29     32.98 o 
  -5   8   6      443.03      484.35     21.94 o 
  -4   8   6     2319.60     2326.29     61.01 o 
  -3   8   6     3694.35     3843.67     88.51 o 
  -2   8   6     1466.62     1497.97     41.22 o 
  -1   8   6     2039.67     2090.63     37.81 o 
   0   8   6     4727.47     4738.65     72.21 o 
   1   8   6     1189.04     1228.70     24.95 o 
   2   8   6     2401.75     2442.38     58.94 o 
   3   8   6     1121.85     1182.00     34.72 o 
   4   8   6      816.78      768.20     37.50 o 
   5   8   6     1354.57     1409.22     63.15 o 
   6   8   6      128.32      138.23     19.09 o 
  -8   9   6      131.75      111.28     15.10 o 
  -7   9   6       46.73       46.16     13.04 o 
  -6   9   6      118.37      103.00     11.83 o 
  -5   9   6       13.73       29.90      9.06 o 
  -4   9   6       15.36        8.09      5.74 o 
  -3   9   6       95.54      101.54     15.01 o 
  -2   9   6       41.52       51.85      6.42 o 
  -1   9   6       93.51      103.78      7.37 o 
   0   9   6       89.52       96.78      5.27 o 
   1   9   6      496.86      477.09     13.49 o 
   2   9   6        4.83        3.57      3.27 o 
   3   9   6       26.72       34.44      6.99 o 
   4   9   6       84.00      107.13     24.45 o 
   5   9   6       35.30       40.08     11.47 o 
   6   9   6       41.78       28.26     17.64 o 
  -8  10   6       86.12      109.78     15.05 o 
  -7  10   6      798.59      778.12     36.11 o 
  -6  10   6      768.35      815.76     35.66 o 
  -5  10   6     1223.20     1233.44     43.56 o 
  -4  10   6     2117.61     2179.97     63.85 o 
  -3  10   6     2103.01     2083.40     56.74 o 
  -2  10   6      216.93      239.54     11.91 o 
  -1  10   6      157.74      161.32      8.63 o 
   0  10   6      741.68      730.67     18.32 o 
   1  10   6     1723.61     1700.18     34.83 o 
   2  10   6     1361.38     1345.93     30.74 o 
   3  10   6     1218.69     1248.09     38.84 o 
   4  10   6      807.17      811.65     34.58 o 
   5  10   6      475.64      469.81     31.13 o 
   6  10   6      282.63      232.67     25.44 o 
  -8  11   6       48.95       37.75     15.13 o 
  -7  11   6        4.05       16.65      8.58 o 
  -6  11   6      211.16      183.93     16.19 o 
  -5  11   6       79.27       86.74     11.37 o 
  -4  11   6       49.81       53.03      9.24 o 
  -3  11   6      230.26      217.03     14.01 o 
  -2  11   6       92.66       84.78      7.38 o 
  -1  11   6       36.42       28.95      4.73 o 
   0  11   6       93.37       86.91      9.83 o 
   1  11   6      580.25      536.43     16.43 o 
   2  11   6      126.27      119.57      7.56 o 
   3  11   6       30.11       25.55      6.91 o 
   4  11   6        5.35       13.65      6.51 o 
   5  11   6       10.67       47.04     12.57 o 
  -7  12   6      443.57      462.99     28.53 o 
  -6  12   6      672.79      677.34     34.04 o 
  -5  12   6      995.82     1015.71     41.33 o 
  -4  12   6     1547.87     1627.76     54.88 o 
  -3  12   6     1139.83     1118.99     38.68 o 
  -2  12   6     1057.56     1042.82     29.97 o 
  -1  12   6      263.55      317.64     15.05 o 
   0  12   6     1114.56     1147.97     31.85 o 
   1  12   6     2387.88     2381.54     59.67 o 
   2  12   6     1137.28     1105.59     30.39 o 
   3  12   6      666.27      688.71     27.78 o 
   4  12   6      487.31      532.01     26.04 o 
   5  12   6      107.46      108.20     16.92 o 
  -7  13   6        8.37        1.35      6.69 o 
  -6  13   6        0.71        8.59     24.16 o 
  -5  13   6       61.87       58.64     11.02 o 
  -4  13   6      299.35      291.41     18.02 o 
  -3  13   6      405.13      424.26     22.11 o 
  -2  13   6      252.91      243.02     13.36 o 
  -1  13   6       80.99       75.88      8.09 o 
   0  13   6       47.34       53.21      6.31 o 
   1  13   6      212.17      187.00     10.35 o 
   2  13   6       15.11       18.53      7.76 o 
   3  13   6       84.84      102.56     15.42 o 
   4  13   6       61.47       77.07     20.72 o 
   5  13   6        3.03       17.49     15.93 o 
  -6  14   6      154.97      205.50     34.26 o 
  -5  14   6      287.09      288.25     27.40 o 
  -4  14   6      881.88      909.12     38.81 o 
  -3  14   6      838.70      848.81     34.85 o 
  -2  14   6     1383.44     1386.45     40.80 o 
  -1  14   6     1036.85     1077.54     29.49 o 
   0  14   6      675.37      766.32     28.33 o 
   1  14   6     2145.32     2174.04     50.57 o 
   2  14   6      661.57      651.93     26.76 o 
   3  14   6      713.01      681.12     37.34 o 
   4  14   6      554.64      479.94     47.88 o 
  -6  15   6        7.84       37.92     23.12 o 
  -5  15   6       40.48       44.75     11.33 o 
  -4  15   6        0.15       -0.09      6.38 o 
  -3  15   6       81.09       91.84     12.74 o 
  -2  15   6       65.32       65.15     12.63 o 
  -1  15   6        9.77        2.17      3.75 o 
   0  15   6      148.15      138.36     10.04 o 
   1  15   6       55.49       52.44      9.76 o 
   2  15   6       78.15       70.42      7.42 o 
   3  15   6        0.75       -4.99     11.21 o 
  -5  16   6      607.94      607.41     34.24 o 
  -4  16   6      264.17      248.55     20.08 o 
  -3  16   6      597.33      575.35     42.65 o 
  -2  16   6      764.60      750.73     31.93 o 
  -1  16   6      365.68      388.42     19.65 o 
   0  16   6     1112.03     1128.96     36.40 o 
   1  16   6      711.61      722.07     27.76 o 
   2  16   6      777.82      735.64     40.23 o 
   3  16   6      413.05      377.16     44.46 o 
  -4  17   6        0.03       14.46      8.83 o 
  -3  17   6       28.09       40.28      8.81 o 
  -2  17   6       26.26       35.39      8.15 o 
  -1  17   6       21.85       41.50     11.89 o 
   0  17   6       98.32       92.26      9.57 o 
   1  17   6        0.05        2.36      5.22 o 
   2  17   6        0.02        8.00      6.86 o 
  -3  18   6      531.43      538.92     27.14 o 
  -2  18   6      560.14      577.85     30.73 o 
  -1  18   6      705.18      749.13     38.07 o 
   0  18   6      411.01      461.00     28.65 o 
   1  18   6      267.44      259.49     19.29 o 
  -9   1   7      203.56      176.69     21.50 o 
  -8   1   7      450.84      420.97     28.86 o 
  -7   1   7      703.62      655.32     34.11 o 
  -6   1   7      743.62      689.41     23.42 o 
  -5   1   7      662.67      661.56     30.39 o 
  -4   1   7     3783.40     3897.32    175.67 o 
  -3   1   7     2060.33     2061.99     77.50 o 
  -2   1   7     3923.61     4275.01     64.43 o 
  -1   1   7     4868.18     5131.19     91.06 o 
   0   1   7     2468.37     2298.48     32.86 o 
   1   1   7     2998.28     3086.28     76.89 o 
   2   1   7      856.93      960.07     33.49 o 
   3   1   7     1134.45     1161.92     43.42 o 
   4   1   7     1935.53     1883.18     68.15 o 
   5   1   7      548.94      581.16     34.00 o 
   6   1   7      874.20      916.71     48.54 o 
   7   1   7      534.30      513.47     40.88 o 
  -9   2   7       20.32       54.07     13.89 o 
  -8   2   7        6.39        2.41      8.81 o 
  -7   2   7        3.65       23.29     17.69 o 
  -6   2   7       11.72       12.69      5.76 o 
  -5   2   7       85.40      102.39      9.32 o 
  -4   2   7      369.80      383.13     11.15 o 
  -3   2   7       14.35       17.36      3.14 o 
  -2   2   7       11.22       10.40      2.37 o 
  -1   2   7        8.52        6.04      2.94 o 
   0   2   7      111.73      116.58      7.15 o 
   1   2   7        8.27        9.78      3.45 o 
   2   2   7       51.49       48.89      7.42 o 
   3   2   7       99.45      100.60     12.04 o 
   4   2   7       61.31       70.27     16.99 o 
   5   2   7        3.75        4.18      6.90 o 
   6   2   7       90.09       84.38     16.76 o 
   7   2   7       22.42       23.75     21.30 o 
  -9   3   7      194.04      223.39     26.55 o 
  -8   3   7      624.45      603.65     37.88 o 
  -7   3   7      936.17      782.88    130.56 o 
  -6   3   7      620.70      609.99     23.90 o 
  -5   3   7     1785.37     1819.42    101.66 o 
  -4   3   7     1598.06     1580.36     41.35 o 
  -3   3   7     2675.47     2825.20     55.98 o 
  -2   3   7      744.18      694.04     15.19 o 
  -1   3   7     2315.19     2172.08     34.49 o 
   0   3   7     2222.45     2200.32     40.29 o 
   1   3   7     1724.39     1593.56     31.15 o 
   2   3   7     1106.39     1226.05     40.75 o 
   3   3   7     1643.25     1734.20     59.31 o 
   4   3   7      585.24      571.36     30.88 o 
   5   3   7      251.51      246.56     21.52 o 
   6   3   7      284.80      281.03     26.53 o 
  -9   4   7       11.29       13.56     13.73 o 
  -8   4   7        7.14       -7.78      8.56 o 
  -7   4   7       26.24       33.49      8.04 o 
  -6   4   7      246.41      243.98     12.77 o 
  -5   4   7      151.53      132.69     11.63 o 
  -4   4   7      187.86      213.37     11.87 o 
  -3   4   7      451.23      436.91     13.53 o 
  -2   4   7        7.86        5.09      1.89 o 
  -1   4   7       29.41       34.21      3.17 o 
   0   4   7       79.94       97.26      4.19 o 
   1   4   7       83.21       98.25      5.44 o 
   2   4   7        0.35        7.62      7.58 o 
   3   4   7        7.74       17.61      6.67 o 
   4   4   7      322.41      290.08     21.24 o 
   5   4   7       34.10       38.74     12.27 o 
   6   4   7        2.22       19.42     14.55 o 
  -9   5   7      140.15      140.91     21.70 o 
  -8   5   7      369.69      410.26     30.95 o 
  -7   5   7      435.89      392.70     20.85 o 
  -6   5   7      775.63      800.12     30.24 o 
  -5   5   7     1298.91     1434.55     71.08 o 
  -4   5   7     3377.63     3701.88     87.78 o 
  -3   5   7     2639.70     2628.67     45.52 o 
  -2   5   7     1600.25     1580.63     28.21 o 
  -1   5   7     1882.38     1831.77     31.35 o 
   0   5   7     4893.96     4657.09     66.71 o 
   1   5   7      213.01      222.59     11.97 o 
   2   5   7     3079.06     3109.29     63.04 o 
   3   5   7     1557.92     1572.80     55.39 o 
   4   5   7      322.96      342.16     25.22 o 
   5   5   7      677.47      713.69     40.56 o 
   6   5   7      225.20      240.85     25.60 o 
  -9   6   7        4.71        4.26     12.67 o 
  -8   6   7        2.86       15.75     11.20 o 
  -7   6   7        8.95        6.16      4.91 o 
  -6   6   7        0.11        4.24      4.38 o 
  -5   6   7       10.79       29.06      6.83 o 
  -4   6   7        0.40        5.01      3.97 o 
  -3   6   7      510.47      508.66     13.10 o 
  -2   6   7     1093.90     1160.73     22.30 o 
  -1   6   7      560.50      597.14     13.48 o 
   0   6   7      133.27      130.57      5.47 o 
   1   6   7        4.48       10.96      3.49 o 
   2   6   7      398.52      384.23     14.67 o 
   3   6   7      650.35      650.53     30.67 o 
   4   6   7       12.45       24.83      8.72 o 
   5   6   7       37.96       40.41     11.82 o 
   6   6   7        0.10       -1.67      7.53 o 
  -8   7   7      337.44      308.78     21.93 o 
  -7   7   7      293.86      298.52     19.03 o 
  -6   7   7      221.75      247.66     15.26 o 
  -5   7   7     1345.47     1442.26     63.48 o 
  -4   7   7     1052.96     1165.48     37.33 o 
  -3   7   7     2343.32     2427.91     61.08 o 
  -2   7   7     1328.90     1248.05     35.98 o 
  -1   7   7     3110.72     3149.27     51.17 o 
   0   7   7     3042.76     3041.75     51.17 o 
   1   7   7     2599.71     2493.01     43.31 o 
   2   7   7     2132.97     2061.30     65.11 o 
   3   7   7     2989.96     3019.76     97.75 o 
   4   7   7      795.42      774.02     38.92 o 
   5   7   7      201.20      212.62     19.02 o 
   6   7   7      158.18      180.85     22.87 o 
  -8   8   7        1.20       14.20     12.63 o 
  -7   8   7        1.21       14.83      8.73 o 
  -6   8   7       44.24       60.95      9.45 o 
  -5   8   7      153.52      157.12     13.24 o 
  -4   8   7       53.28       50.12      7.82 o 
  -3   8   7        0.37       -4.38      4.38 o 
  -2   8   7      707.23      709.53     19.82 o 
  -1   8   7        8.12       13.72      5.84 o 
   0   8   7      611.65      595.27     15.23 o 
   1   8   7       16.04       28.02      4.25 o 
   2   8   7        2.92        5.60      4.08 o 
   3   8   7        1.84       -2.58      3.78 o 
   4   8   7        0.12        5.32      6.92 o 
   5   8   7       92.33       81.09     14.76 o 
   6   8   7       30.05       33.09     21.66 o 
  -8   9   7      582.69      559.08     32.10 o 
  -7   9   7      309.70      318.88     21.51 o 
  -6   9   7      417.62      385.39     20.45 o 
  -5   9   7      643.40      647.06     29.13 o 
  -4   9   7      425.54      445.77     20.73 o 
  -3   9   7      156.08      177.88     11.63 o 
  -2   9   7     1485.14     1488.64     36.04 o 
  -1   9   7     1195.70     1226.28     33.25 o 
   0   9   7     2762.10     2760.63     51.22 o 
   1   9   7     1585.15     1575.08     32.80 o 
   2   9   7      643.39      647.33     23.01 o 
   3   9   7     1064.46     1082.61     35.02 o 
   4   9   7      606.35      617.54     35.18 o 
   5   9   7       48.40       58.99     13.62 o 
   6   9   7      217.00      199.97     33.60 o 
  -8  10   7       17.34       16.62      9.42 o 
  -7  10   7       30.17       21.00      9.72 o 
  -6  10   7       45.51       48.27     10.05 o 
  -5  10   7       83.38       84.19     14.99 o 
  -4  10   7        4.70        9.62      5.69 o 
  -3  10   7        2.99        2.88      3.72 o 
  -2  10   7        2.20        2.81      4.29 o 
  -1  10   7     1134.89     1107.88     32.59 o 
   0  10   7      176.69      187.61      8.45 o 
   1  10   7       13.47       11.66      6.02 o 
   2  10   7        6.79       11.18      5.53 o 
   3  10   7       43.15       50.83      8.82 o 
   4  10   7      138.00      131.23     16.28 o 
   5  10   7       33.04       21.26     11.29 o 
  -7  11   7      345.19      317.01     21.67 o 
  -6  11   7      362.24      371.98     23.77 o 
  -5  11   7      901.37      917.16     38.48 o 
  -4  11   7     2072.49     2055.50     64.68 o 
  -3  11   7     2157.51     2198.37     64.77 o 
  -2  11   7     1859.31     1923.79     48.25 o 
  -1  11   7     2793.06     2840.21     64.20 o 
   0  11   7     1002.96     1059.23     38.17 o 
   1  11   7      542.64      557.33     19.42 o 
   2  11   7      645.22      628.57     24.87 o 
   3  11   7      990.17     1041.55     37.27 o 
   4  11   7      770.68      776.15     41.25 o 
   5  11   7      263.93      244.47     24.75 o 
  -7  12   7       15.23       38.06     10.91 o 
  -6  12   7        7.54        8.70      6.63 o 
  -5  12   7       12.25       13.17     11.16 o 
  -4  12   7        0.03       10.68      6.41 o 
  -3  12   7        4.85        6.35      5.91 o 
  -2  12   7      237.87      239.58     12.88 o 
  -1  12   7       20.81       38.47      8.68 o 
   0  12   7      184.97      170.58     12.34 o 
   1  12   7      156.38      131.21     10.07 o 
   2  12   7        0.32       -1.36      3.94 o 
   3  12   7        2.83       16.85     14.30 o 
   4  12   7       42.75       69.77     15.26 o 
   5  12   7        0.06        0.61      8.76 o 
  -7  13   7      245.84      220.64     19.57 o 
  -6  13   7      281.05      244.36     20.68 o 
  -5  13   7      251.06      233.55     18.91 o 
  -4  13   7      539.28      543.63     28.11 o 
  -3  13   7      361.55      382.23     21.10 o 
  -2  13   7      288.67      314.19     14.89 o 
  -1  13   7     1263.66     1329.88     50.24 o 
   0  13   7     1300.73     1381.28     40.52 o 
   1  13   7      658.94      629.65     25.02 o 
   2  13   7      852.11      878.10     41.47 o 
   3  13   7      511.82      502.06     24.94 o 
   4  13   7      468.28      423.65     31.37 o 
  -6  14   7      155.70      151.68     17.47 o 
  -5  14   7       78.54       74.69     11.08 o 
  -4  14   7       62.41       82.67     11.99 o 
  -3  14   7       19.82       20.51      7.72 o 
  -2  14   7      396.95      391.24     18.55 o 
  -1  14   7       26.13       47.06      7.71 o 
   0  14   7        9.66        3.59      4.90 o 
   1  14   7       58.70       60.49      8.19 o 
   2  14   7       63.54       71.63     17.97 o 
   3  14   7       30.11       60.29     17.99 o 
  -6  15   7      136.79      131.42     15.40 o 
  -5  15   7      445.84      407.34     27.29 o 
  -4  15   7     1470.98     1484.29     59.87 o 
  -3  15   7      909.10      884.55     31.95 o 
  -2  15   7      631.60      653.16     26.89 o 
  -1  15   7      740.62      735.99     28.52 o 
   0  15   7      462.64      467.41     21.79 o 
   1  15   7      780.38      789.27     29.58 o 
   2  15   7      626.54      670.65     34.04 o 
   3  15   7     1059.42      959.02     72.19 o 
  -5  16   7        6.79        4.60     10.26 o 
  -4  16   7        0.01       -2.98      7.74 o 
  -3  16   7       15.00       32.01     11.75 o 
  -2  16   7      179.74      180.27     14.24 o 
  -1  16   7        6.84       27.57     14.58 o 
   0  16   7        9.56        2.18      5.00 o 
   1  16   7       39.37       52.51     11.20 o 
   2  16   7        5.32       14.53     17.26 o 
  -4  17   7      917.65      942.95     49.95 o 
  -3  17   7      652.83      688.52     31.33 o 
  -2  17   7      407.01      369.27     21.20 o 
  -1  17   7      303.15      285.67     18.28 o 
   0  17   7      403.24      412.93     22.25 o 
   1  17   7      265.16      243.28     26.94 o 
  -2  18   7        2.78        4.96      6.24 o 
  -1  18   7       50.86       56.88     12.65 o 
   0  18   7       13.39       28.74     11.64 o 
  -9   0   8       65.23       99.99     23.58 o 
  -8   0   8      232.94      214.55     30.39 o 
  -7   0   8      357.51      340.88     33.75 o 
  -6   0   8     2071.94     2108.12    108.01 o 
  -5   0   8     3080.25     2844.40    113.09 o 
  -4   0   8     2621.55     2236.85    489.77 o 
  -3   0   8      924.90     1039.37     32.86 o 
  -2   0   8        3.74       13.61      3.97 o 
  -1   0   8     3769.94     3779.61     82.60 o 
   0   0   8     4225.75     4304.29    169.41 o 
   1   0   8     3298.99     3367.22    125.60 o 
   2   0   8     8200.16     8478.55    298.75 o 
   3   0   8     3016.18     2998.78    135.61 o 
   4   0   8     1852.48     1941.49    109.60 o 
   5   0   8      601.92      669.65     57.56 o 
   6   0   8      182.73      185.69     31.69 o 
  -9   1   8        0.42        7.21      9.17 o 
  -8   1   8        0.02       -2.07      6.77 o 
  -7   1   8       62.18       50.09     10.65 o 
  -6   1   8       75.54       87.20     11.75 o 
  -5   1   8       14.00       20.90      4.96 o 
  -4   1   8       19.46       15.58      8.87 o 
  -3   1   8       84.50      103.54      7.42 o 
  -2   1   8       38.40       55.48      5.79 o 
  -1   1   8        0.07        7.75      2.14 o 
   0   1   8      545.86      547.33     16.93 o 
   1   1   8      645.27      635.46     24.82 o 
   2   1   8      314.09      290.87     15.90 o 
   3   1   8       11.60       11.49      6.75 o 
   4   1   8      245.43      262.43     20.80 o 
   5   1   8      240.57      244.40     22.78 o 
   6   1   8       47.30       41.07     20.48 o 
  -9   2   8      208.57      216.67     24.18 o 
  -8   2   8      268.47      254.77     22.47 o 
  -7   2   8      514.06      474.55     29.09 o 
  -6   2   8     1209.89     1175.95     49.10 o 
  -5   2   8     1238.09     1166.15     34.46 o 
  -4   2   8     1352.94     1417.29     78.11 o 
  -3   2   8      183.04      168.85      9.82 o 
  -2   2   8      184.87      158.98      8.34 o 
  -1   2   8     4989.86     5033.46     74.87 o 
   0   2   8     3232.38     3183.18     46.94 o 
   1   2   8     1564.80     1688.68     92.36 o 
   2   2   8      965.62      928.69     35.73 o 
   3   2   8      292.22      307.08     19.73 o 
   4   2   8       71.74       94.61     13.10 o 
   5   2   8      218.63      223.50     22.04 o 
   6   2   8      292.17      297.40     29.27 o 
  -9   3   8        1.05       17.59     11.61 o 
  -8   3   8      134.52      126.89     17.15 o 
  -7   3   8        7.37       -2.58      5.02 o 
  -6   3   8        1.07       10.98     13.98 o 
  -5   3   8       65.87       67.47      7.63 o 
  -4   3   8        8.35       20.08      3.85 o 
  -3   3   8      189.44      190.52      7.56 o 
  -2   3   8       22.52       31.85      4.62 o 
  -1   3   8        0.01        8.41      4.16 o 
   0   3   8       97.45       85.98      4.62 o 
   1   3   8      249.68      237.42     10.18 o 
   2   3   8       20.95       19.20      6.23 o 
   3   3   8        4.67        5.30      5.82 o 
   4   3   8       66.84       83.85     12.89 o 
   5   3   8       18.65       47.05     12.05 o 
   6   3   8       45.75       37.78     17.11 o 
  -9   4   8      146.71      156.44     21.29 o 
  -8   4   8      383.62      413.86     28.64 o 
  -7   4   8      557.46      512.17     24.18 o 
  -6   4   8      850.39      820.28     30.79 o 
  -5   4   8     2610.53     2628.74     70.24 o 
  -4   4   8     1570.63     1662.82     56.85 o 
  -3   4   8      711.63      740.15     20.46 o 
  -2   4   8     2124.20     2102.63     37.87 o 
  -1   4   8     1818.32     1803.87     40.67 o 
   0   4   8     4179.16     4247.71     75.96 o 
   1   4   8     1819.36     1803.45     55.93 o 
   2   4   8      994.18     1000.78     38.64 o 
   3   4   8      921.62      921.26     40.42 o 
   4   4   8      660.46      641.08     35.39 o 
   5   4   8      174.17      163.04     19.90 o 
   6   4   8      570.55      564.39     41.72 o 
  -9   5   8        6.99       14.22     17.82 o 
  -8   5   8       51.56       56.76     17.91 o 
  -7   5   8        3.67       16.75      7.88 o 
  -6   5   8       23.56       33.95      7.05 o 
  -5   5   8       48.07       42.08      7.64 o 
  -4   5   8       95.65       84.95      5.88 o 
  -3   5   8       23.36       16.64      3.93 o 
  -2   5   8       43.92       44.45      4.17 o 
  -1   5   8      641.59      657.65     15.40 o 
   0   5   8       77.92       82.72      6.10 o 
   1   5   8      206.84      199.58      8.94 o 
   2   5   8      345.20      327.88     18.84 o 
   3   5   8       10.61       27.22     20.28 o 
   4   5   8       61.27       58.44     11.79 o 
   5   5   8       30.90       36.18     11.78 o 
   6   5   8       15.53        6.29     10.10 o 
  -8   6   8      511.92      359.14    202.38 o 
  -7   6   8      676.86      646.86     31.73 o 
  -6   6   8      691.55      718.60     40.00 o 
  -5   6   8     1843.69     1891.42     56.44 o 
  -4   6   8     1266.88     1279.85     39.74 o 
  -3   6   8      441.19      410.01     15.28 o 
  -2   6   8     2332.42     2256.85     40.57 o 
  -1   6   8     1895.74     1846.99     34.12 o 
   0   6   8     2595.56     2502.87     43.64 o 
   1   6   8     3444.18     3440.37     94.55 o 
   2   6   8      126.93      121.49     11.76 o 
   3   6   8     1893.26     1912.35     68.88 o 
   4   6   8      455.82      470.44     27.66 o 
   5   6   8      553.98      593.60     38.73 o 
   6   6   8      566.69      551.53     41.84 o 
  -8   7   8        4.47       14.92     10.15 o 
  -7   7   8        1.79       11.36      6.88 o 
  -6   7   8      113.85      117.85     12.38 o 
  -5   7   8       91.78       96.31     11.34 o 
  -4   7   8       98.93      118.29     10.48 o 
  -3   7   8       11.02       12.77      4.84 o 
  -2   7   8       41.97       38.92      3.97 o 
  -1   7   8       10.97       23.56      3.42 o 
   0   7   8     1012.64      997.04     21.92 o 
   1   7   8      707.74      673.36     21.40 o 
   2   7   8      312.01      294.06     15.89 o 
   3   7   8       20.91       18.36     16.54 o 
   4   7   8        0.85        9.30     16.13 o 
   5   7   8       51.47       60.14     18.16 o 
  -8   8   8      113.81      116.34     22.63 o 
  -7   8   8      135.36      124.01     14.25 o 
  -6   8   8       19.15       35.11     11.07 o 
  -5   8   8      353.17      347.59     18.37 o 
  -4   8   8     1241.30     1238.19     40.66 o 
  -3   8   8     1879.64     1942.55     55.56 o 
  -2   8   8     1609.91     1595.83     42.78 o 
  -1   8   8     2560.14     2472.72     46.07 o 
   0   8   8     2933.22     2781.99     51.60 o 
   1   8   8      281.90      255.87     12.14 o 
   2   8   8     1548.38     1632.14     57.95 o 
   3   8   8      188.81      205.19     17.65 o 
   4   8   8      452.10      515.02     32.68 o 
   5   8   8      346.35      325.74     30.34 o 
  -8   9   8       35.21       14.57     12.63 o 
  -7   9   8       81.26       73.82     12.49 o 
  -6   9   8        2.49       11.66     13.11 o 
  -5   9   8       34.34       53.85      9.77 o 
  -4   9   8      243.25      244.93     16.32 o 
  -3   9   8      653.70      676.89     26.08 o 
  -2   9   8      503.72      513.04     17.97 o 
  -1   9   8      689.14      681.70     23.13 o 
   0   9   8       29.69       34.97      8.11 o 
   1   9   8       99.37       86.21      8.59 o 
   2   9   8      172.68      164.08     11.00 o 
   3   9   8       42.80       42.67     10.42 o 
   4   9   8       46.56       60.60     13.08 o 
   5   9   8       45.81       28.92     12.49 o 
  -8  10   8      284.11      274.87     32.34 o 
  -7  10   8      325.23      307.91     23.06 o 
  -6  10   8      554.93      555.57     29.82 o 
  -5  10   8      929.01      991.25     41.69 o 
  -4  10   8     2487.07     2619.48     79.29 o 
  -3  10   8     1688.94     1669.84     44.95 o 
  -2  10   8      668.79      714.10     22.94 o 
  -1  10   8     1031.52     1079.25     33.36 o 
   0  10   8      245.23      266.66     12.62 o 
   1  10   8      723.55      755.36     25.82 o 
   2  10   8      543.00      543.39     22.71 o 
   3  10   8     1068.71     1064.25     49.16 o 
   4  10   8      283.58      304.61     24.87 o 
   5  10   8      483.04      449.93     35.74 o 
  -7  11   8       22.40       33.35     13.56 o 
  -6  11   8        0.94       11.28      7.63 o 
  -5  11   8       16.52       24.01      9.06 o 
  -4  11   8      155.89      154.51     12.94 o 
  -3  11   8      157.76      133.93      9.90 o 
  -2  11   8      413.34      425.43     18.37 o 
  -1  11   8      315.45      309.51     14.85 o 
   0  11   8        3.26        5.06      3.93 o 
   1  11   8        8.78       14.87      8.09 o 
   2  11   8      137.73      156.99     13.26 o 
   3  11   8      133.29      107.70     15.07 o 
   4  11   8       36.15       59.71     15.85 o 
  -7  12   8      206.74      222.71     20.81 o 
  -6  12   8      187.96      177.81     20.18 o 
  -5  12   8      740.03      779.70     36.20 o 
  -4  12   8     1096.87     1088.30     49.98 o 
  -3  12   8     1467.81     1459.81     43.46 o 
  -2  12   8     1389.46     1452.01     41.82 o 
  -1  12   8      858.67      893.41     32.09 o 
   0  12   8     1029.88     1027.57     34.66 o 
   1  12   8      589.39      605.23     30.87 o 
   2  12   8      993.97      953.27     43.46 o 
   3  12   8      536.28      520.87     32.51 o 
   4  12   8      637.53      591.45     38.85 o 
  -6  13   8        0.55        6.22      7.60 o 
  -5  13   8        0.07        1.36      6.20 o 
  -4  13   8       33.06       31.56     18.53 o 
  -3  13   8       51.41       63.20      8.82 o 
  -2  13   8       45.91       67.29      8.62 o 
  -1  13   8      233.48      236.74     14.25 o 
   0  13   8        0.61        9.45     18.39 o 
   1  13   8        2.52        4.83      6.55 o 
   2  13   8       32.66       49.40     16.94 o 
   3  13   8        0.52        0.86      9.58 o 
  -6  14   8      133.85      134.42     17.69 o 
  -5  14   8      106.19      116.68     15.57 o 
  -4  14   8      499.02      489.18     27.77 o 
  -3  14   8      643.63      676.60     27.46 o 
  -2  14   8      768.24      771.49     29.13 o 
  -1  14   8      945.03      999.62     50.80 o 
   0  14   8      384.48      402.66     19.85 o 
   1  14   8      435.80      417.59     28.11 o 
   2  14   8      376.44      338.64     24.92 o 
   3  14   8      472.03      469.77     49.35 o 
  -5  15   8       11.11       21.30     10.09 o 
  -4  15   8      158.21      157.22     19.00 o 
  -3  15   8        2.49       11.70      8.94 o 
  -2  15   8       48.58       49.73      8.42 o 
  -1  15   8        0.82        8.58      8.57 o 
   0  15   8       81.17       82.41     10.76 o 
   1  15   8       35.37       39.43     10.29 o 
   2  15   8        0.76       16.10      9.74 o 
  -4  16   8      195.29      191.22     16.50 o 
  -3  16   8      454.78      381.80     21.56 o 
  -2  16   8      386.80      398.57     21.63 o 
  -1  16   8      744.73      762.29     32.11 o 
   0  16   8      471.08      512.16     25.42 o 
   1  16   8      417.96      461.58     29.20 o 
  -3  17   8       37.87       32.43      9.33 o 
  -2  17   8        7.00       20.00      8.61 o 
  -1  17   8       46.23       61.25     11.26 o 
   0  17   8        8.74       25.38     12.86 o 
  -9   1   9      204.77      168.32     21.33 o 
  -8   1   9      373.41      352.66     28.08 o 
  -7   1   9      180.27      162.51     35.45 o 
  -6   1   9      607.85      585.67     31.17 o 
  -5   1   9     1554.56     1404.43     63.83 o 
  -4   1   9      294.13      291.11     19.31 o 
  -3   1   9     1535.10     1611.89     34.80 o 
  -2   1   9     2530.62     2708.03     50.78 o 
  -1   1   9     3103.17     3096.65     52.65 o 
   0   1   9     3722.03     3382.76    105.34 o 
   1   1   9     1224.00     1193.27     40.96 o 
   2   1   9     1638.47     1725.45     60.59 o 
   3   1   9      957.30      930.08     42.21 o 
   4   1   9      216.34      218.01     18.13 o 
   5   1   9      471.96      467.81     34.24 o 
  -9   2   9        2.33       -1.66      7.73 o 
  -8   2   9        0.86       45.97     11.95 o 
  -7   2   9       36.43       34.93      8.60 o 
  -6   2   9       23.80       16.31      5.53 o 
  -5   2   9       15.55       37.01      8.91 o 
  -4   2   9      373.11      377.04     12.85 o 
  -3   2   9       79.57       90.74      8.78 o 
  -2   2   9      256.49      268.29      9.83 o 
  -1   2   9      204.50      215.38      8.09 o 
   0   2   9        0.79        8.57      4.07 o 
   1   2   9       60.00       60.39      8.19 o 
   2   2   9       22.05       15.33      5.49 o 
   3   2   9        6.56       -0.24      4.61 o 
   4   2   9      200.89      197.56     19.03 o 
   5   2   9        0.39       19.64     15.53 o 
  -9   3   9      182.95      143.34     20.78 o 
  -8   3   9      329.14      303.43     31.08 o 
  -7   3   9      284.74      250.50     19.32 o 
  -6   3   9      971.92      913.27     53.94 o 
  -5   3   9     1424.81     1410.73     45.66 o 
  -4   3   9     1585.17     1645.90     37.94 o 
  -3   3   9      679.46      707.40     18.77 o 
  -2   3   9     2131.90     2146.99     41.19 o 
  -1   3   9     1847.45     1838.84     35.53 o 
   0   3   9      633.70      590.66     13.84 o 
   1   3   9      828.77      855.02     31.98 o 
   2   3   9     1077.10     1070.07     43.23 o 
   3   3   9      709.30      725.56     35.49 o 
   4   3   9      229.73      243.96     21.12 o 
   5   3   9      217.65      241.25     29.81 o 
  -9   4   9        8.60       19.16     21.65 o 
  -8   4   9        3.26        4.43      8.25 o 
  -7   4   9       82.98       79.66     10.37 o 
  -6   4   9      100.90      104.03     11.26 o 
  -5   4   9        0.47        7.52      4.26 o 
  -4   4   9      120.05      129.04      7.60 o 
  -3   4   9        9.15       14.44      4.95 o 
  -2   4   9      272.10      274.46      9.67 o 
  -1   4   9      358.29      345.25     10.60 o 
   0   4   9      331.32      305.68     10.72 o 
   1   4   9       40.59       56.54      7.90 o 
   2   4   9      123.85      126.36     16.94 o 
   3   4   9        1.62       -0.97      5.17 o 
   4   4   9       99.81       79.22     14.15 o 
   5   4   9        9.07        1.62     10.89 o 
  -8   5   9      127.21      131.34     17.14 o 
  -7   5   9      488.42      453.29     24.26 o 
  -6   5   9      715.42      740.14     32.35 o 
  -5   5   9     1184.37     1195.91     37.21 o 
  -4   5   9     1946.98     2069.58     47.49 o 
  -3   5   9     1301.13     1349.31     30.63 o 
  -2   5   9     1435.29     1440.25     30.67 o 
  -1   5   9     3994.31     3937.09     67.69 o 
   0   5   9      409.23      404.50     11.54 o 
   1   5   9      772.48      770.94     22.88 o 
   2   5   9     2162.17     2258.49     77.34 o 
   3   5   9      728.15      750.83     37.42 o 
   4   5   9      621.26      619.63     36.96 o 
   5   5   9      216.57      260.56     25.90 o 
  -8   6   9        0.44       -3.86      6.71 o 
  -7   6   9      152.83      129.76     17.07 o 
  -6   6   9       13.69       28.32      8.46 o 
  -5   6   9       15.63       43.49      8.30 o 
  -4   6   9       89.35       87.55      9.91 o 
  -3   6   9        2.67        6.75      4.74 o 
  -2   6   9      240.34      240.45      9.12 o 
  -1   6   9       56.20       47.72      4.54 o 
   0   6   9      153.83      158.38      7.81 o 
   1   6   9      881.14      801.42     30.14 o 
   2   6   9       16.53        6.24      8.45 o 
   3   6   9       10.09       25.89      9.29 o 
   4   6   9      106.85       97.55     15.39 o 
   5   6   9        4.05       -2.39     11.11 o 
  -8   7   9       92.94      111.15     35.08 o 
  -7   7   9      142.79      176.40     14.57 o 
  -6   7   9      544.22      559.74     38.37 o 
  -5   7   9      853.37      912.07     36.89 o 
  -4   7   9     1136.36     1232.30     41.04 o 
  -3   7   9      348.37      363.15     14.69 o 
  -2   7   9     2042.25     1953.20     39.25 o 
  -1   7   9     1221.75     1217.54     27.18 o 
   0   7   9      395.72      397.70     12.04 o 
   1   7   9     1302.79     1256.60     45.73 o 
   2   7   9     1576.94     1482.49     57.31 o 
   3   7   9     2120.92     2086.61     81.12 o 
   4   7   9      743.25      757.14     43.53 o 
   5   7   9      362.41      378.99     32.14 o 
  -8   8   9        3.77       12.81     18.72 o 
  -7   8   9       26.40       31.79      9.79 o 
  -6   8   9        0.71        5.85      6.83 o 
  -5   8   9      345.31      322.24     21.47 o 
  -4   8   9      119.79      109.98     11.25 o 
  -3   8   9        5.98        9.93      5.01 o 
  -2   8   9      184.29      182.12     11.52 o 
  -1   8   9       65.38       53.35      5.47 o 
   0   8   9      392.91      355.60     11.79 o 
   1   8   9       37.38       23.50      5.30 o 
   2   8   9       21.47       20.01      8.25 o 
   3   8   9      165.15      179.40     20.52 o 
   4   8   9        3.24      -10.97     13.20 o 
   5   8   9       10.47       -0.30     10.31 o 
  -8   9   9      332.20      313.40     30.14 o 
  -7   9   9      508.37      469.77     29.94 o 
  -6   9   9      728.34      700.00     33.29 o 
  -5   9   9     1220.05     1187.73     44.18 o 
  -4   9   9      148.94      169.33     13.75 o 
  -3   9   9      309.50      333.20     15.59 o 
  -2   9   9     1966.01     1968.16     54.74 o 
  -1   9   9      925.12      911.29     29.93 o 
   0   9   9      706.62      704.17     19.72 o 
   1   9   9      479.88      470.65     18.64 o 
   2   9   9      308.86      355.96     22.56 o 
   3   9   9      632.49      669.53     64.99 o 
   4   9   9      366.89      398.78     30.67 o 
  -7  10   9       14.30       28.00     11.73 o 
  -6  10   9      204.26      198.06     17.99 o 
  -5  10   9        0.11       26.49     10.67 o 
  -4  10   9       21.13       22.45      7.77 o 
  -3  10   9      445.22      426.36     19.13 o 
  -2  10   9        2.66        4.89      3.98 o 
  -1  10   9        6.59       -0.73      3.89 o 
   0  10   9        1.36        1.81      3.64 o 
   1  10   9        0.55       -4.55      4.55 o 
   2  10   9      102.09       63.56     12.37 o 
   3  10   9       17.47       46.41     15.40 o 
   4  10   9       33.07      131.40     66.21 o 
  -7  11   9      264.61      299.86     25.05 o 
  -6  11   9      748.73      783.75     38.80 o 
  -5  11   9      707.04      706.98     34.01 o 
  -4  11   9      546.26      546.67     27.66 o 
  -3  11   9      877.47      885.17     31.03 o 
  -2  11   9     1085.48     1073.44     33.85 o 
  -1  11   9     1506.55     1527.33     47.49 o 
   0  11   9      679.47      678.00     25.43 o 
   1  11   9      481.47      482.27     28.74 o 
   2  11   9      926.08      888.70     42.25 o 
   3  11   9      807.81      793.40     43.39 o 
   4  11   9      274.86      248.26     25.16 o 
  -6  12   9       10.20       11.86      7.21 o 
  -5  12   9       27.62       38.47     10.44 o 
  -4  12   9        3.13        8.94     12.70 o 
  -3  12   9      102.55       96.71     11.67 o 
  -2  12   9        4.71       31.41      8.39 o 
  -1  12   9       24.32       24.70      6.49 o 
   0  12   9       94.46       93.62     14.79 o 
   1  12   9       69.22      100.32     25.04 o 
   2  12   9        7.16       -6.72     11.11 o 
   3  12   9       14.81       31.06     16.13 o 
  -6  13   9      411.27      422.27     29.65 o 
  -5  13   9      265.00      288.04     22.77 o 
  -4  13   9      229.06      273.42     16.75 o 
  -3  13   9      565.35      594.15     24.79 o 
  -2  13   9      800.58      886.89     32.73 o 
  -1  13   9     1293.69     1298.88     40.92 o 
   0  13   9      628.33      641.68     45.94 o 
   1  13   9      160.57      131.82     15.87 o 
   2  13   9      597.60      613.39     52.21 o 
   3  13   9      189.36      160.51     29.73 o 
  -5  14   9       45.31       46.19     12.31 o 
  -4  14   9       51.91       31.71     10.59 o 
  -3  14   9       11.70       22.74      7.00 o 
  -2  14   9       20.05       27.08     10.89 o 
  -1  14   9        0.00       11.27      6.15 o 
   0  14   9        0.01       19.81     11.04 o 
   1  14   9       82.66       71.42     13.99 o 
   2  14   9        2.30       -2.26     10.67 o 
  -4  15   9      319.41      296.47     18.25 o 
  -3  15   9      486.94      486.41     24.70 o 
  -2  15   9      467.68      466.31     31.03 o 
  -1  15   9      458.77      480.51     24.27 o 
   0  15   9      425.33      360.33     23.32 o 
   1  15   9      462.77      507.51     30.29 o 
  -3  16   9        5.63        7.47      9.25 o 
  -2  16   9       22.49       29.18     10.44 o 
  -1  16   9      141.64      162.57     15.33 o 
   0  16   9       89.19       98.27     20.27 o 
  -8   0  10        2.53        8.01     12.14 o 
  -7   0  10      280.84      288.07     32.12 o 
  -6   0  10      322.50      289.30     30.86 o 
  -5   0  10     1934.18     2036.60     89.32 o 
  -4   0  10     1412.15     1472.83     51.95 o 
  -3   0  10     1277.15     1259.45     43.31 o 
  -2   0  10      973.62      972.45     33.68 o 
  -1   0  10       14.15       10.60      3.96 o 
   0   0  10        7.99       28.37      9.74 o 
   1   0  10     2029.08     2055.65     97.83 o 
   2   0  10     3824.48     3789.14    171.19 o 
   3   0  10     1991.46     2097.42    116.22 o 
   4   0  10      899.90      863.35     67.34 o 
   5   0  10      331.58      301.01     39.57 o 
  -8   1  10        1.36       14.85     23.24 o 
  -7   1  10       22.79        9.92     15.35 o 
  -6   1  10       57.97       53.48      9.43 o 
  -5   1  10       14.92       23.81      9.61 o 
  -4   1  10        0.78        3.82      5.38 o 
  -3   1  10        0.54        5.64      4.95 o 
  -2   1  10       18.54       33.14      5.47 o 
  -1   1  10      141.62      129.66      7.71 o 
   0   1  10      758.23      724.66     30.13 o 
   1   1  10      239.51      253.56     17.31 o 
   2   1  10      739.37      689.82     33.97 o 
   3   1  10        7.37       35.48     37.43 o 
   4   1  10       12.23       25.95     21.38 o 
   5   1  10        0.12        4.04      8.83 o 
  -8   2  10      134.43      146.66     19.21 o 
  -7   2  10      209.52      187.60     19.01 o 
  -6   2  10      758.72      704.30     36.72 o 
  -5   2  10      831.22      847.52     26.39 o 
  -4   2  10     2131.27     2175.27     49.25 o 
  -3   2  10     2577.72     2641.45     64.71 o 
  -2   2  10     3615.44     3687.86     76.65 o 
  -1   2  10      824.96      805.87     27.97 o 
   0   2  10      466.60      499.42     23.28 o 
   1   2  10     1048.45     1023.64     40.27 o 
   2   2  10     1011.06     1053.42     45.24 o 
   3   2  10      658.31      717.06     38.01 o 
   4   2  10       90.33      125.47     37.66 o 
   5   2  10      359.45      405.15     33.85 o 
  -8   3  10        2.78       15.59     17.18 o 
  -7   3  10       18.96       38.19     12.70 o 
  -6   3  10       73.82       79.55     12.23 o 
  -5   3  10       19.02       27.56      5.59 o 
  -4   3  10       20.80       32.54      5.51 o 
  -3   3  10      613.87      605.47     18.74 o 
  -2   3  10      208.01      191.70      9.03 o 
  -1   3  10       78.35       77.82      5.52 o 
   0   3  10      370.57      340.17     12.09 o 
   1   3  10      135.39      128.45     13.72 o 
   2   3  10      105.47      126.16     15.51 o 
   3   3  10       36.61       26.05      9.51 o 
   4   3  10       11.28       19.46      8.21 o 
   5   3  10        1.16       -3.31      8.67 o 
  -8   4  10      159.72      144.87     22.88 o 
  -7   4  10      282.75      278.13     22.00 o 
  -6   4  10      849.03      823.72     34.10 o 
  -5   4  10     1505.38     1555.29     41.56 o 
  -4   4  10      393.98      400.78     13.19 o 
  -3   4  10     2379.47     2309.95     49.12 o 
  -2   4  10      666.78      641.73     17.68 o 
  -1   4  10      369.40      382.48     12.26 o 
   0   4  10      563.90      550.71     18.38 o 
   1   4  10     1206.71     1193.03     45.84 o 
   2   4  10     1524.97     1530.50     59.78 o 
   3   4  10      394.42      411.40     26.92 o 
   4   4  10      140.71      162.45     19.33 o 
   5   4  10      188.01      210.83     25.00 o 
  -8   5  10        1.76       37.36     12.64 o 
  -7   5  10        4.85       -0.40      9.31 o 
  -6   5  10       10.56       44.25      9.85 o 
  -5   5  10       20.51       21.22      4.86 o 
  -4   5  10      236.40      238.71     10.23 o 
  -3   5  10       20.35       21.88      6.44 o 
  -2   5  10       58.91       58.51      4.91 o 
  -1   5  10      584.02      502.50     14.65 o 
   0   5  10       59.70       46.02      7.77 o 
   1   5  10      111.70       91.70     11.18 o 
   2   5  10      124.75      127.22     14.07 o 
   3   5  10       24.92       30.29      9.90 o 
   4   5  10        0.98        7.58      8.82 o 
  -8   6  10      259.66      282.72     27.31 o 
  -7   6  10      357.32      330.50     21.80 o 
  -6   6  10     1076.42     1118.23     72.44 o 
  -5   6  10      476.17      492.81     24.75 o 
  -4   6  10      893.73      934.99     29.99 o 
  -3   6  10      550.72      540.82     16.94 o 
  -2   6  10     1857.56     1840.75     40.13 o 
  -1   6  10      658.16      628.69     17.38 o 
   0   6  10     1299.24     1224.46     33.57 o 
   1   6  10     2044.69     2023.50     69.64 o 
   2   6  10     1524.43     1485.70     60.00 o 
   3   6  10      442.24      490.55     31.08 o 
   4   6  10      504.03      530.15     36.54 o 
  -8   7  10       86.72       92.62     17.22 o 
  -7   7  10       65.56       72.74     12.15 o 
  -6   7  10        8.07       18.45      8.20 o 
  -5   7  10      201.27      193.01     16.14 o 
  -4   7  10       29.45       39.28      7.02 o 
  -3   7  10        0.05       13.40     10.74 o 
  -2   7  10      509.42      468.36     15.14 o 
  -1   7  10       30.97       24.82      4.37 o 
   0   7  10      464.51      463.45     18.10 o 
   1   7  10      137.58      140.78     13.46 o 
   2   7  10       18.21       19.42     10.76 o 
   3   7  10       35.72       33.72     10.68 o 
   4   7  10        2.75        8.13      9.38 o 
  -7   8  10      205.69      191.84     16.49 o 
  -6   8  10      136.42      152.69     25.75 o 
  -5   8  10       85.50      110.13     11.69 o 
  -4   8  10      392.19      423.31     19.28 o 
  -3   8  10     1310.11     1340.37     39.29 o 
  -2   8  10      441.44      426.37     19.34 o 
  -1   8  10     2661.32     2548.33     64.25 o 
   0   8  10      467.22      452.66     17.67 o 
   1   8  10     1366.72     1321.96     51.21 o 
   2   8  10      814.59      836.46     42.17 o 
   3   8  10      144.17      146.56     17.62 o 
   4   8  10      196.59      209.18     23.13 o 
  -7   9  10        2.07        9.41     15.03 o 
  -6   9  10       76.33       86.85     13.83 o 
  -5   9  10       51.27       49.98     10.41 o 
  -4   9  10        7.74       32.44     11.04 o 
  -3   9  10      227.79      198.49     12.63 o 
  -2   9  10      541.66      483.97     29.10 o 
  -1   9  10        2.57        8.86      4.65 o 
   0   9  10      162.72      157.77     11.26 o 
   1   9  10       97.18       85.65      9.52 o 
   2   9  10        5.07        6.36      7.64 o 
   3   9  10        0.96       -2.05      6.86 o 
   4   9  10       88.23       80.95     27.60 o 
  -7  10  10      411.36      448.54     30.84 o 
  -6  10  10      541.20      581.62     34.57 o 
  -5  10  10      391.68      413.18     23.63 o 
  -4  10  10     1244.15     1206.07     39.84 o 
  -3  10  10      439.22      468.00     23.61 o 
  -2  10  10     1311.69     1326.71     44.31 o 
  -1  10  10      553.56      577.80     31.68 o 
   0  10  10      727.44      777.71     37.02 o 
   1  10  10      698.95      713.18     28.02 o 
   2  10  10      858.95      833.50     41.69 o 
   3  10  10      262.43      246.68     23.39 o 
  -6  11  10        1.97        4.20      9.76 o 
  -5  11  10      197.87      189.46     17.94 o 
  -4  11  10       11.25       13.51      6.66 o 
  -3  11  10       17.90       39.34      9.21 o 
  -2  11  10       14.47       18.30      6.53 o 
  -1  11  10       34.46       43.72      7.83 o 
   0  11  10      139.03      144.77     15.22 o 
   1  11  10        4.77        8.80      7.15 o 
   2  11  10        1.36       -3.69     10.11 o 
   3  11  10        9.30        0.07      8.61 o 
  -6  12  10      125.84      155.75     20.49 o 
  -5  12  10      633.35      574.39     32.22 o 
  -4  12  10      137.36      161.09     13.76 o 
  -3  12  10      890.65      886.97     33.55 o 
  -2  12  10      791.72      785.30     33.05 o 
  -1  12  10      618.03      587.33     26.26 o 
   0  12  10      686.70      659.74     59.21 o 
   1  12  10      536.63      513.67     31.39 o 
   2  12  10      216.36      175.71     29.63 o 
  -5  13  10        2.32       15.65      9.08 o 
  -4  13  10        1.32       17.36      7.29 o 
  -3  13  10        0.40        3.23      5.88 o 
  -2  13  10       27.82       38.40     12.55 o 
  -1  13  10        1.02       11.58      8.20 o 
   0  13  10        0.08       17.38     20.93 o 
   1  13  10       11.31       40.50     18.69 o 
   2  13  10       50.01       24.04     16.46 o 
  -5  14  10      235.13      245.83     19.15 o 
  -4  14  10      168.13      161.66     17.02 o 
  -3  14  10      365.81      380.52     21.84 o 
  -2  14  10      979.07     1014.79     39.16 o 
  -1  14  10      530.73      562.64     36.84 o 
   0  14  10     1080.13     1125.43     97.47 o 
   1  14  10      343.67      318.27     41.47 o 
  -3  15  10        4.15        8.63      7.90 o 
  -2  15  10       12.04       25.62      8.47 o 
  -1  15  10        0.02       35.81     11.89 o 
   0  15  10        9.37       11.74     16.41 o 
  -8   1  11      202.57      174.57     20.81 o 
  -7   1  11      231.46      250.11     22.79 o 
  -6   1  11      555.45      566.28     33.29 o 
  -5   1  11      500.57      496.81     17.08 o 
  -4   1  11      440.10      423.09     16.23 o 
  -3   1  11      540.53      524.47     17.90 o 
  -2   1  11      650.41      694.11     23.37 o 
  -1   1  11      822.05      826.40     30.65 o 
   0   1  11     1701.64     1609.02     56.05 o 
   1   1  11     1881.53     1924.28     69.51 o 
   2   1  11      618.51      636.40     34.38 o 
   3   1  11      522.58      495.43     32.35 o 
   4   1  11      414.59      397.32     31.57 o 
  -8   2  11       26.81       42.83     13.52 o 
  -7   2  11       14.99       32.52     11.31 o 
  -6   2  11      143.23      132.07     11.91 o 
  -5   2  11       75.67       74.54      7.23 o 
  -4   2  11       77.29       84.31     11.18 o 
  -3   2  11       86.31       81.38      7.19 o 
  -2   2  11      534.53      518.23     16.58 o 
  -1   2  11      120.93      111.46      7.88 o 
   0   2  11      327.16      313.48     24.64 o 
   1   2  11        3.94        0.76      5.92 o 
   2   2  11      126.93      113.90     14.47 o 
   3   2  11       22.55       38.77     11.74 o 
   4   2  11        0.64       13.43     10.39 o 
  -8   3  11      170.67      178.30     22.51 o 
  -7   3  11      520.74      509.73     41.73 o 
  -6   3  11      544.55      503.86     20.99 o 
  -5   3  11     1430.04     1460.88     58.08 o 
  -4   3  11     1552.07     1523.19     39.71 o 
  -3   3  11      955.93      993.04     32.24 o 
  -2   3  11     1524.36     1566.04     37.19 o 
  -1   3  11      546.62      504.41     14.96 o 
   0   3  11      575.15      576.86     28.76 o 
   1   3  11      995.82     1008.25     43.33 o 
   2   3  11      511.82      528.57     30.45 o 
   3   3  11      314.39      352.31     27.09 o 
   4   3  11      638.95      699.16     43.59 o 
  -8   4  11       41.19       52.36     12.15 o 
  -7   4  11        0.31       -0.12      5.81 o 
  -6   4  11       72.97       77.97     22.18 o 
  -5   4  11       16.65       21.40      8.27 o 
  -4   4  11       44.90       49.77      6.65 o 
  -3   4  11      451.48      437.48     15.71 o 
  -2   4  11        2.97        4.70      5.36 o 
  -1   4  11        0.39       23.27     15.55 o 
   0   4  11       69.52       69.32      8.87 o 
   1   4  11       54.94       67.71     14.55 o 
   2   4  11       26.08       56.38     11.26 o 
   3   4  11        1.68        7.28      7.90 o 
   4   4  11        0.02       -0.17      6.49 o 
  -8   5  11      157.62      159.48     25.64 o 
  -7   5  11      194.25      188.71     19.69 o 
  -6   5  11      359.54      343.07     22.26 o 
  -5   5  11      279.48      284.63     15.87 o 
  -4   5  11      788.00      765.27     22.23 o 
  -3   5  11     1177.91     1136.66     30.55 o 
  -2   5  11     1053.99     1030.12     27.86 o 
  -1   5  11     1540.77     1440.36     33.94 o 
   0   5  11      725.47      724.23     33.10 o 
   1   5  11      688.10      683.96     33.03 o 
   2   5  11      520.73      500.60     30.18 o 
   3   5  11      406.46      444.24     30.60 o 
   4   5  11      181.97      177.62     22.59 o 
  -7   6  11       33.47       43.28     12.78 o 
  -6   6  11       33.39       43.83     11.01 o 
  -5   6  11        0.01       -1.63      6.27 o 
  -4   6  11        3.76       25.61      6.31 o 
  -3   6  11       28.60       36.48     11.00 o 
  -2   6  11       38.06       48.51      5.80 o 
  -1   6  11      134.89      150.39      9.59 o 
   0   6  11        0.89        8.21     11.59 o 
   1   6  11       43.18       55.28     20.20 o 
   2   6  11       74.93       68.94     12.35 o 
   3   6  11        5.75        7.65      8.53 o 
   4   6  11        0.36        0.05      6.45 o 
  -7   7  11       78.46       90.25     16.34 o 
  -6   7  11      480.93      499.65     28.60 o 
  -5   7  11      533.92      560.99     24.68 o 
  -4   7  11      368.79      380.09     17.62 o 
  -3   7  11     1116.63     1141.03     38.83 o 
  -2   7  11      696.07      678.58     25.20 o 
  -1   7  11      463.55      502.48     21.51 o 
   0   7  11      732.85      727.49     24.76 o 
   1   7  11      303.19      340.41     21.95 o 
   2   7  11      960.91      887.28     44.87 o 
   3   7  11      237.40      204.98     21.77 o 
  -7   8  11       54.67       76.84     13.93 o 
  -6   8  11        0.32       -4.00      6.93 o 
  -5   8  11        3.92       16.10      6.82 o 
  -4   8  11       57.10       63.81      9.02 o 
  -3   8  11       15.78        6.64      5.68 o 
  -2   8  11       28.76       56.08      7.82 o 
  -1   8  11      111.07      101.99     13.04 o 
   0   8  11      150.41      116.98      9.62 o 
   1   8  11       12.57       11.37      7.29 o 
   2   8  11       19.80       17.63     17.47 o 
   3   8  11       17.44       13.51      9.69 o 
  -7   9  11      219.66      222.37     21.04 o 
  -6   9  11      796.79      804.89     40.98 o 
  -5   9  11      723.79      750.62     31.47 o 
  -4   9  11      245.60      292.90     17.78 o 
  -3   9  11     1525.19     1543.51     47.19 o 
  -2   9  11     1283.30     1269.01     42.32 o 
  -1   9  11     1092.22     1125.22     65.34 o 
   0   9  11      749.13      723.33     35.58 o 
   1   9  11      595.47      594.74     32.62 o 
   2   9  11      286.56      310.87     27.45 o 
   3   9  11      229.22      236.37     27.60 o 
  -6  10  11       23.28       15.73     11.33 o 
  -5  10  11       25.22       36.12     12.69 o 
  -4  10  11       47.91       42.86      9.30 o 
  -3  10  11        9.13       19.51     13.62 o 
  -2  10  11       59.04       57.93      8.53 o 
  -1  10  11        9.93       19.39      7.92 o 
   0  10  11       38.85       30.54     15.01 o 
   1  10  11        8.98        9.38     11.80 o 
   2  10  11       25.58       69.30     18.95 o 
  -6  11  11      643.39      707.74     42.31 o 
  -5  11  11      261.94      287.25     19.96 o 
  -4  11  11      236.83      234.98     15.04 o 
  -3  11  11      187.65      188.00     14.07 o 
  -2  11  11      573.33      590.63     24.97 o 
  -1  11  11      306.03      351.12     30.63 o 
   0  11  11      657.96      633.96     34.36 o 
   1  11  11      579.86      577.38     52.67 o 
   2  11  11      264.47      254.99     33.92 o 
  -5  12  11        1.70        7.79      8.84 o 
  -4  12  11        5.32       19.62      7.87 o 
  -3  12  11        5.98        4.95      5.76 o 
  -2  12  11        0.22       19.97     10.64 o 
  -1  12  11        4.14        7.49      7.80 o 
   0  12  11        0.00       21.85     24.74 o 
   1  12  11       23.08       12.37     14.66 o 
  -4  13  11      419.47      414.39     23.61 o 
  -3  13  11      512.71      499.88     25.59 o 
  -2  13  11     1019.01     1026.13     53.59 o 
  -1  13  11      714.83      731.66     40.80 o 
   0  13  11      192.52      187.32     32.32 o 
  -3  14  11        0.98       11.93      8.91 o 
  -2  14  11        9.62       39.96     11.56 o 
  -1  14  11       84.17       85.10     12.93 o 
  -8   0  12      165.01      189.28     32.49 o 
  -7   0  12      521.23      510.80     50.05 o 
  -6   0  12       82.65       88.60     13.45 o 
  -5   0  12       46.06       58.01     18.89 o 
  -4   0  12      343.80      373.75     22.41 o 
  -3   0  12     1166.03     1191.20     47.19 o 
  -2   0  12      857.96      870.34     34.61 o 
  -1   0  12      650.23      663.44     44.83 o 
   0   0  12        2.53       22.45     11.31 o 
   1   0  12      813.67      772.14     56.33 o 
   2   0  12      313.69      309.89     34.25 o 
   3   0  12      258.74      251.06     34.12 o 
  -8   1  12       37.59       38.87     13.70 o 
  -7   1  12       53.96       66.59     11.51 o 
  -6   1  12       40.04       41.48      7.25 o 
  -5   1  12       22.40       29.96      6.61 o 
  -4   1  12       36.39       46.46      6.58 o 
  -3   1  12       18.99       28.68      6.36 o 
  -2   1  12        0.38       -0.11      2.71 o 
  -1   1  12       65.74       43.00     16.53 o 
   0   1  12       15.83       18.77      7.93 o 
   1   1  12       15.27       32.24      9.61 o 
   2   1  12       10.82       20.49     17.62 o 
   3   1  12       12.64       -2.16      7.43 o 
  -8   2  12      151.97      132.03     20.63 o 
  -7   2  12      407.23      362.18     22.30 o 
  -6   2  12      194.13      213.45     13.43 o 
  -5   2  12        3.47        6.74      5.12 o 
  -4   2  12     1047.23     1071.60     33.59 o 
  -3   2  12     2358.74     2430.35     58.66 o 
  -2   2  12     3190.63     3051.62     81.56 o 
  -1   2  12     1031.44     1037.79     43.21 o 
   0   2  12      738.22      728.72     35.25 o 
   1   2  12      353.30      350.10     24.08 o 
   2   2  12      510.68      501.57     31.75 o 
   3   2  12      382.94      411.89     30.99 o 
  -7   3  12        1.96       25.25     11.64 o 
  -6   3  12       62.10       62.47      8.55 o 
  -5   3  12       11.63       31.14      8.41 o 
  -4   3  12      272.15      250.26     13.94 o 
  -3   3  12       19.72       31.39      6.33 o 
  -2   3  12      118.92      107.13      8.23 o 
  -1   3  12       12.11       29.79      8.01 o 
   0   3  12       63.64       69.53     15.68 o 
   1   3  12       49.71       57.38     14.70 o 
   2   3  12        1.55        3.28      6.59 o 
   3   3  12       25.23       15.21     16.51 o 
  -7   4  12      436.34      427.16     33.33 o 
  -6   4  12      783.54      742.60     37.09 o 
  -5   4  12      331.64      333.20     15.36 o 
  -4   4  12      394.46      404.11     19.15 o 
  -3   4  12     2050.66     1978.66     48.72 o 
  -2   4  12      577.30      584.88     19.11 o 
  -1   4  12      589.95      537.74     38.15 o 
   0   4  12      631.56      646.22     32.20 o 
   1   4  12      639.74      656.80     34.70 o 
   2   4  12      262.19      260.07     22.14 o 
   3   4  12      174.28      159.74     19.92 o 
  -7   5  12       41.48       68.92     18.39 o 
  -6   5  12        1.31       -2.44      5.76 o 
  -5   5  12        0.66       13.64     11.69 o 
  -4   5  12      250.32      244.79     17.80 o 
  -3   5  12        0.08        6.88      8.15 o 
  -2   5  12       13.93       30.90      5.38 o 
  -1   5  12       88.67       86.23      9.58 o 
   0   5  12       61.44       52.39     18.11 o 
   1   5  12       28.42       26.56     11.09 o 
   2   5  12      129.88      117.76     15.89 o 
   3   5  12       42.87       84.65     39.50 o 
  -7   6  12      380.65      359.01     31.11 o 
  -6   6  12      255.93      275.46     18.51 o 
  -5   6  12      328.49      312.33     18.16 o 
  -4   6  12      251.98      249.01     15.05 o 
  -3   6  12      572.14      563.60     24.31 o 
  -2   6  12      629.05      639.24     21.09 o 
  -1   6  12      109.87      122.58      9.36 o 
   0   6  12      804.17      755.53     51.08 o 
   1   6  12      804.95      789.32     41.31 o 
   2   6  12      333.58      326.87     25.33 o 
   3   6  12      547.94      537.91     37.95 o 
  -7   7  12       42.28       16.04     11.56 o 
  -6   7  12       41.85       48.59      9.94 o 
  -5   7  12       61.65       70.77      9.97 o 
  -4   7  12      101.26       97.98     10.46 o 
  -3   7  12        0.53        2.96      6.16 o 
  -2   7  12      164.40      170.54     12.60 o 
  -1   7  12       64.28       56.07      7.54 o 
   0   7  12       14.40       25.48      8.26 o 
   1   7  12        5.30        1.84      6.27 o 
   2   7  12        8.87       -4.87      7.79 o 
  -6   8  12      237.82      232.96     16.24 o 
  -5   8  12      377.95      411.87     22.31 o 
  -4   8  12      573.10      569.69     34.73 o 
  -3   8  12      797.89      776.96     32.82 o 
  -2   8  12      548.94      559.54     24.07 o 
  -1   8  12      335.03      324.79     20.82 o 
   0   8  12     1095.31     1110.46     76.38 o 
   1   8  12      432.32      381.60     26.52 o 
   2   8  12      367.49      385.22     29.06 o 
  -6   9  12       10.12       17.90      8.57 o 
  -5   9  12       21.72       23.55      7.55 o 
  -4   9  12      227.02      209.99     15.86 o 
  -3   9  12       13.90       14.87      6.45 o 
  -2   9  12       40.50       44.48     10.49 o 
  -1   9  12       29.95       35.69      9.36 o 
   0   9  12        3.40        7.55     11.71 o 
   1   9  12        1.95        2.56     10.34 o 
   2   9  12       15.41       -6.45     12.24 o 
  -5  10  12      453.65      445.44     24.70 o 
  -4  10  12      676.18      672.48     30.69 o 
  -3  10  12      359.20      356.07     19.77 o 
  -2  10  12      302.37      339.12     24.54 o 
  -1  10  12      360.86      375.23     43.58 o 
   0  10  12      406.68      400.37     42.93 o 
   1  10  12      562.14      555.76     52.57 o 
  -5  11  12       78.00       85.61     20.06 o 
  -4  11  12       42.01       64.05     10.78 o 
  -3  11  12        9.23       21.01      7.74 o 
  -2  11  12        2.28       18.19     11.87 o 
  -1  11  12       43.53       53.74     12.30 o 
   0  11  12       16.74       25.07     16.39 o 
   1  11  12        0.63       10.94     14.37 o 
  -4  12  12      574.63      584.53     30.22 o 
  -3  12  12      353.56      345.08     22.95 o 
  -2  12  12      135.04      140.08     25.73 o 
  -1  12  12      408.97      378.29     28.40 o 
   0  12  12      291.38      295.22     39.97 o 
  -2  13  12       50.18       58.03     15.42 o 
  -7   1  13       85.65      108.06     14.06 o 
  -6   1  13      288.55      291.54     16.96 o 
  -5   1  13      341.39      306.67     16.48 o 
  -4   1  13      672.25      671.05     25.15 o 
  -3   1  13      521.19      536.52     19.99 o 
  -2   1  13       49.86       62.01      6.90 o 
  -1   1  13      697.35      735.59     36.46 o 
   0   1  13     1138.81     1149.57     51.90 o 
   1   1  13      282.02      298.15     24.35 o 
   2   1  13      271.78      262.53     23.96 o 
  -7   2  13       28.25       37.32     10.36 o 
  -6   2  13        0.15       14.14      7.82 o 
  -5   2  13        3.10       27.84      7.10 o 
  -4   2  13       12.00       15.27      8.70 o 
  -3   2  13        2.94       14.51      7.18 o 
  -2   2  13       38.03       47.33      7.21 o 
  -1   2  13       59.91       73.39     11.94 o 
   0   2  13       25.75       32.68      9.82 o 
   1   2  13       11.20        7.59      7.98 o 
   2   2  13        8.71       -0.63      6.26 o 
  -7   3  13      270.72      264.36     22.29 o 
  -6   3  13      254.39      285.15     22.10 o 
  -5   3  13     1170.53     1078.67     33.68 o 
  -4   3  13     1557.88     1525.69     44.08 o 
  -3   3  13      811.70      800.43     39.58 o 
  -2   3  13      511.60      474.94     20.80 o 
  -1   3  13      712.54      661.43     34.38 o 
   0   3  13      496.31      498.85     29.92 o 
   1   3  13      362.42      324.35     22.98 o 
   2   3  13      161.73      202.19     44.04 o 
  -7   4  13       80.02       52.13     12.31 o 
  -6   4  13       38.66       50.74     10.87 o 
  -5   4  13        0.15        3.09      5.95 o 
  -4   4  13       15.02       13.73      6.56 o 
  -3   4  13      225.78      195.67     12.06 o 
  -2   4  13      187.21      182.04     13.76 o 
  -1   4  13       50.00       58.26     18.44 o 
   0   4  13        1.55       -1.29      6.40 o 
   1   4  13       27.89       35.14     10.74 o 
   2   4  13       18.35       26.96     11.27 o 
  -6   5  13       15.02       25.08     11.79 o 
  -5   5  13      170.93      194.43     14.80 o 
  -4   5  13      466.50      485.41     28.81 o 
  -3   5  13      367.82      375.10     24.75 o 
  -2   5  13      670.06      628.75     25.24 o 
  -1   5  13      646.53      619.76     32.84 o 
   0   5  13      942.81      911.60     44.17 o 
   1   5  13      215.84      198.91     19.83 o 
   2   5  13      232.53      228.78     23.21 o 
  -6   6  13        1.34        6.35      7.29 o 
  -5   6  13        0.01        3.39      5.71 o 
  -4   6  13       23.34       23.74      7.71 o 
  -3   6  13       23.51       35.15     14.05 o 
  -2   6  13        8.91       13.65     11.24 o 
  -1   6  13        5.91       15.40     12.60 o 
   0   6  13        0.33       -5.29     10.97 o 
   1   6  13        4.99        2.71      6.79 o 
   2   6  13        8.52       31.54     16.64 o 
  -6   7  13      129.55      130.39     15.78 o 
  -5   7  13      322.94      330.80     19.06 o 
  -4   7  13      471.08      491.70     24.46 o 
  -3   7  13      291.08      291.61     18.33 o 
  -2   7  13      402.39      380.86     36.79 o 
  -1   7  13      464.59      468.27     44.53 o 
   0   7  13      479.62      498.90     40.00 o 
   1   7  13      703.49      721.33     42.68 o 
  -5   8  13        3.65       30.69     12.69 o 
  -4   8  13        0.54       26.03     10.10 o 
  -3   8  13        8.53        7.89      8.86 o 
  -2   8  13        5.74       19.29     12.19 o 
   0   8  13       33.71       62.52     19.69 o 
   1   8  13       11.59       22.88     15.40 o 
  -5   9  13      203.79      219.06     17.67 o 
  -4   9  13      540.47      566.48     27.36 o 
  -3   9  13      469.27      411.36     30.01 o 
  -2   9  13      534.25      456.40     29.11 o 
  -1   9  13      365.20      355.54     39.07 o 
   0   9  13      423.38      385.07     35.81 o 
  -4  10  13        5.07       18.28      8.24 o 
  -3  10  13       46.43       45.52     13.35 o 
  -2  10  13       27.26       39.48     17.71 o 
  -1  10  13        3.68        4.29     12.00 o 
   0  10  13       18.40       56.23     20.78 o 
  -3  11  13      396.46      402.00     32.86 o 
  -2  11  13      160.40      179.93     31.56 o 
  -6   0  14      346.71      335.22     57.64 o 
  -5   0  14      143.26      122.68     16.14 o 
  -4   0  14       87.91      101.34     15.81 o 
  -3   0  14      176.58      161.19     16.10 o 
  -2   0  14      878.58      930.33     65.44 o 
  -1   0  14      902.51      925.97     64.64 o 
   0   0  14      919.95      937.18     70.90 o 
   1   0  14      303.67      294.96     36.88 o 
  -6   1  14        4.23       22.80      7.44 o 
  -5   1  14       16.73       17.77      6.79 o 
  -4   1  14        0.49       13.98     10.57 o 
  -3   1  14       10.20       13.76      5.30 o 
  -2   1  14       28.31       38.96     16.13 o 
  -1   1  14       10.06       11.39     13.45 o 
   0   1  14       17.06       19.81     11.64 o 
   1   1  14       32.62       56.84     13.10 o 
  -6   2  14      182.73      216.90     18.84 o 
  -5   2  14      196.85      205.05     14.53 o 
  -4   2  14       49.78       56.92      8.43 o 
  -3   2  14      447.00      413.12     21.14 o 
  -2   2  14      387.44      381.95     26.31 o 
  -1   2  14      528.08      497.33     40.75 o 
   0   2  14      465.36      466.90     30.99 o 
   1   2  14      236.92      278.85     25.59 o 
  -6   3  14        0.06        7.89      7.92 o 
  -5   3  14        4.65        0.91      4.90 o 
  -4   3  14       25.68       27.47     12.79 o 
  -3   3  14       14.19       40.71      7.34 o 
  -2   3  14       13.37       24.29      9.50 o 
  -1   3  14        0.04        1.20      6.70 o 
   0   3  14       64.59       66.94     13.23 o 
   1   3  14       45.53       58.66     23.21 o 
  -6   4  14      666.94      597.31     33.05 o 
  -5   4  14      294.54      299.91     27.89 o 
  -4   4  14      464.52      442.73     24.57 o 
  -3   4  14      379.87      337.40     21.06 o 
  -2   4  14      578.83      563.04     66.26 o 
  -1   4  14      810.27      741.85     40.08 o 
   0   4  14      929.87      946.80     51.04 o 
   1   4  14      489.52      515.84     51.01 o 
  -5   5  14        0.92       19.42      8.21 o 
  -4   5  14        4.26       13.23      7.31 o 
  -3   5  14        6.39       -1.16      7.05 o 
  -2   5  14        6.84        8.81     12.30 o 
  -1   5  14        2.68       21.41      9.35 o 
   0   5  14        6.71       16.04     25.31 o 
  -5   6  14      226.66      255.56     27.19 o 
  -4   6  14      470.86      443.07     36.51 o 
  -3   6  14      124.60      140.37     37.24 o 
  -2   6  14      262.16      289.34     35.12 o 
  -1   6  14      383.75      395.35     42.26 o 
   0   6  14      206.38      196.29     31.29 o 
  -5   7  14        8.45       12.55      7.78 o 
  -4   7  14        8.48       12.39      7.06 o 
  -3   7  14       38.87       49.18     13.30 o 
  -2   7  14       65.37       72.06     21.05 o 
  -1   7  14        0.18       -1.76     10.18 o 
   0   7  14        0.19        2.46     10.77 o 
  -4   8  14      426.92      399.72     30.25 o 
  -3   8  14      407.27      425.08     52.47 o 
  -2   8  14      178.58      208.93     31.52 o 
  -1   8  14      671.71      782.55     65.44 o 
  -5   1  15      463.97      434.05     28.03 o 
  -4   1  15      280.89      227.36     42.61 o 
  -3   1  15      131.11      118.54     18.02 o 
  -2   1  15      358.36      375.56     28.71 o 
  -1   1  15      509.62      522.76     34.97 o 
  -5   2  15       13.37       16.48     11.43 o 
  -4   2  15       17.96       12.16     10.31 o 
  -3   2  15        0.53       28.79     10.53 o 
  -2   2  15       12.35       16.69     11.61 o 
  -1   2  15        0.44       52.87     17.46 o 
  -4   3  15      584.06      538.17     53.21 o 
  -3   3  15      146.72      164.04     28.66 o 
  -2   3  15      447.11      425.93     29.57 o 
  -1   3  15      575.62      592.09     39.32 o 
  -4   4  15        0.96        3.33     12.40 o 
  -3   4  15        5.22        0.60      9.64 o 
  -2   4  15       10.70       11.41     13.97 o 
  -1   4  15        0.67        1.36     10.74 o 
  -3   5  15      330.77      349.23     42.23 o 
  -2   5  15      324.64      330.90     42.03 o 
                                                 
